# Supplementary material for: Investigating the interplay between prematurity and genetic variation in the context of rare developmental disorders
Source: Genome Med. 2025 Oct 30;17:134. doi: 10.1186/s13073-025-01560-3 (PMC12574137; doi:10.1186/s13073-025-01560-3)
Supplement: Supplementary file 2 — Additional file 2. Supplementary tables 1–17. [file 13073_2025_1560_MOESM2_ESM.xlsx]

## Sheet: Contents
Table of Contents
Table S1	Phenotypic measures from DDD and GEL
Table S2	Association between degree of prematurity and antenatal factors accounting for genetic diagnosis
Table S3	Association between degree of prematurity and selected phenotypic outcomes accounting for genetic diagnosis
Table S4	Association between gestational duration and selected phenotypes.
Table S5	Association between gestational duration and selected phenotypes accounting for genetic diagnosis.
Table S6	Kaplan Meier Survival Analysis for Time Take to Achieve Developmental Milestones
Table S7	Cox proportional hazards regression results for each developmental milestone
Table S8	Association between diagnostic mutations in 44 selected genes and premature birth
Table S9	Association between diagnostic mutations in selected genes and premature birth, restricting to probands with a clinically assessed variant
Table S10	Gene-set enrichment analysis
Table S11	Comparison of observed and expected de novo mutation counts per consequence class for each gestational age group
Table S12	Fraction of developmental disorder cases explained by de novo mutations among term and preterm probands
Table S13	Association between genetic measures and gestational duration
Table S14	Association between prematurity and selected phenotypes before and after controlling for PGS EA Non-Cog
Table S15	Association between prematurity and selected phenotypes before and after controlling for IMD in probands from 100kGP
Table S16	Results of HES to HPO comparison
Table S17	Associations between phenotypes identified through Hospital Episodes Statistics (HES) from second year of life onwards and Human Phenotype Ontology terms with prematurity.

## Sheet: Table S1
Table S1: Phenotypic measures from the Deciphering Developmental Disorders Study and Genomics England 100,000 Genomes Project
	Phenotype	Data sources DDD	Data sources 100k	HPO/ICD-10 term	Cohort
Antenatal Factors	History of pregnancy loss	Clinical recruitment questionnaire	Hospital episode statistics admitted patient care field relating to all ICD-10 diagnoses in mother of proband	Recurrent pregnancy loss (N96); Missed abortion (O02.1); Spontaneous abortion (O03); Single stillbirth (Z37.1); Twins, one liveborn and one stillborn (Z37.3); Other multiple births, all stillborn (Z37.7); Maternal care for intrauterine death (O36.4)	DDD, 100k
	Multiple births	Clinical recruitment questionnaire	Hospital episode statistics admitted patient care birth episode field relating to number of babies in pregnancy in proband in year of birth of proband; Hospital episode statistics admitted patient care birth episode field relating to number of babies in pregnancy in mother of proband; Clinically ascertained birth details	NA
	Maternal diabetes	Clinical recruitment questionnaire	Clinically recorded HPOs; Hospital episode statistics admitted patient care field relating to all ICD-10 diagnoses in proband; Hospital episode statistics admitted patient care field relating to all ICD-10 diagnoses in mother of proband	Proband terms: Maternal diabetes (HP:0009800); Syndrome of infant of mother with gestational diabetes (P70.0); Syndrome of infant of a diabetic mother (P70.1). Maternal terms: Diabetes mellitus in pregnancy, childbirth, and the puerperium (O24); Type 1 diabetes mellitus (E10); Type 2 diabetes mellitus (E11)
	Abnormal scan	Clinical recruitment questionnaire	Hospital episode statistics admitted patient care field relating to all ICD-10 diagnoses in mother of proband	Abnormal ultrasonic finding on antenatal screening of mother (O28.3); Oligohydramnios (O41.0); Polyhydramnios (O40)
Developmental Milestones	Age at first social smile	Clinical recruitment questionnaire	NA	NA	DDD
	Age of sitting without support	Clinical recruitment questionnaire	NA	NA
	Age at first independent steps	Clinical recruitment questionnaire	NA	NA
	Age at first words	Clinical recruitment questionnaire	NA	NA
HPO Terms	Count of affected organ systems (determined in a non-redundant way as in Niemi et al.†)	Clinically recorded HPOs	Clinically Recorded HPOs		DDD, 100k
	Severity of intellectual disability/developmental delay	Clinical recruitment questionnaire; Clinically Recorded HPOs	Clinically Recorded HPOs
	Organ-system level HPO terms present in >5% of probands			Abnormality of the cardiovascular system (HP:0001626)
				Abnormality of the digestive system (HP:0025031)
				Abnormality of the ear (HP:0000598)
				Abnormality of the eye (HP:0000478)
				Abnormality of the genitourinary system (HP:0000119)
				Abnormality of the head or neck (HP:0000152)
				Abnormality of the immune system (HP:0002715)
				Abnormality of the integument (HP:0001574)
				Abnormality of the limbs (HP:0040064)
				Abnormality of the musculoskeletal system (HP:0033127)
				Abnormality of the nervous system (HP:0000707)
				Abnormality of prenatal development or birth (HP:0001197)
				Abnormality of the respiratory system (HP:0002086)
	11 medically relevant HPO terms (described in Niemi et al.†)			Abnormal speech pattern (HP:0002167)
				Any craniofacial cleft (HP:5201015)
				Any language impairment (HP:0002463)
				Atypical behaviour (HP:0000708)
				Hearing impairment (HP:0000365)
				Hypotonia (HP:0001252)
				Macrocephaly (HP:0000256)
				Microcephaly (HP:0000252)
				Seizure (HP:0001250)
				Short stature (HP:0004322)
				Visual impairment (HP:0000505)
Other	International Index of Multiple Deprivation 2004	NA	Mean of all recorded International Index of Multiple Deprivation 2004 among hospital episode statisics related to proband		100k
† Niemi, M. E. K. et al. Common genetic variants contribute to risk of rare severe neurodevelopmental disorders. Nature 562, 268–271 (2018)

## Sheet: Table S2
Table S2: Association between prematurity and antenatal factors accounting for genetic diagnosis in a meta-analysis of effect size estimates from DDD and 10kGP. Table shows the odds ratio, 95% confidence interval, and p-value for the predictors: gestational age group, genetic diagnosis and an interaction between gestataional age group and genetic diagnosis. The comparison group for each gestation…
Outcome	Predictor	Odds Ratio	CI Lower	CI Upper	P Value
Abnormal antenatal ultrasound scan	Diagnosis	0.98	0.89	1.08	0.684
Abnormal antenatal ultrasound scan	Extreme	2	1.28	3.15	0.003
Abnormal antenatal ultrasound scan	Extreme*Diagnosed	1.27	0.43	3.74	0.671
Abnormal antenatal ultrasound scan	Moderate	2.78	2.44	3.16	3.63e-53
Abnormal antenatal ultrasound scan	Moderate*Diagnosed	0.85	0.68	1.06	0.158
Abnormal antenatal ultrasound scan	Very	4.38	3.38	5.67	3.35e-29
Abnormal antenatal ultrasound scan	Very*Diagnosed	0.67	0.41	1.1	0.114
Maternal diabetes in pregnancy	Diagnosis	0.7	0.58	0.84	0.000122
Maternal diabetes in pregnancy	Extreme	1.24	0.54	2.86	0.609
Maternal diabetes in pregnancy	Extreme*Diagnosed	NA	NA	NA	0.942
Maternal diabetes in pregnancy	Moderate	2.04	1.66	2.51	1.74e-11
Maternal diabetes in pregnancy	Moderate*Diagnosed	1.03	0.69	1.54	0.872
Maternal diabetes in pregnancy	Very	0.99	0.55	1.78	0.968
Maternal diabetes in pregnancy	Very*Diagnosed	2.67	1.06	6.71	0.036
Multiple Pregnancy	Diagnosis	0.79	0.62	1.01	0.061
Multiple Pregnancy	Extreme	12.81	8.06	20.36	3.78e-27
Multiple Pregnancy	Extreme*Diagnosed	1.36	0.46	4.04	0.583
Multiple Pregnancy	Moderate	7.26	5.91	8.92	2.86e-79
Multiple Pregnancy	Moderate*Diagnosed	1.18	0.82	1.69	0.37
Multiple Pregnancy	Very	7.45	5.13	10.81	5.12e-26
Multiple Pregnancy	Very*Diagnosed	2.05	1.1	3.83	0.025
History of previous pregnancy loss	Diagnosis	0.87	0.8	0.95	0.001
History of previous pregnancy loss	Extreme	1.78	1.2	2.64	0.004
History of previous pregnancy loss	Extreme*Diagnosed	0.91	0.32	2.59	0.863
History of previous pregnancy loss	Moderate	1.23	1.08	1.4	0.002
History of previous pregnancy loss	Moderate*Diagnosed	1.23	0.98	1.53	0.072
History of previous pregnancy loss	Very	1.34	1.02	1.76	0.034
History of previous pregnancy loss	Very*Diagnosed	1.63	1.01	2.66	0.048

## Sheet: Table S3
Table S3: Association between prematurity and selected phenotypes accounting for genetic diagnosis. Table shows the effect size estimate for the association, 95% confidence interval, and p-value for the predictors: gestational age group, genetic diagnosis and an interaction between gestataional age group and genetic diagnosis. The comparison group for each gestational age group is term probands. …
Phenotype Category	Outcome	Predictor	Effect	CI Lower	CI Upper	P Value	Cohort
Medically-relevant HPO	Abnormality vocalization or speech	Diagnosis	1.22	1.14	1.3	1.604e-08	DDD and 100kGP MA
Medically-relevant HPO	Abnormality vocalization or speech	Extreme	0.82	0.55	1.23	0.344	DDD and 100kGP MA
Medically-relevant HPO	Abnormality vocalization or speech	Extreme*Diagnosed	1.03	0.39	2.71	0.946	DDD and 100kGP MA
Medically-relevant HPO	Abnormality vocalization or speech	Moderate	0.94	0.84	1.05	0.276	DDD and 100kGP MA
Medically-relevant HPO	Abnormality vocalization or speech	Moderate*Diagnosed	0.83	0.68	1.02	0.083	DDD and 100kGP MA
Medically-relevant HPO	Abnormality vocalization or speech	Very	0.84	0.65	1.08	0.166	DDD and 100kGP MA
Medically-relevant HPO	Abnormality vocalization or speech	Very*Diagnosed	1.11	0.68	1.79	0.686	DDD and 100kGP MA
Medically-relevant HPO	Any craniofacial cleft	Diagnosis	1.19	1	1.42	0.05	DDD and 100kGP MA
Medically-relevant HPO	Any craniofacial cleft	Extreme	0.52	0.13	2.1	0.357	DDD and 100kGP MA
Medically-relevant HPO	Any craniofacial cleft	Extreme*Diagnosed	6.52	0.56	75.82	0.134	DDD and 100kGP MA
Medically-relevant HPO	Any craniofacial cleft	Moderate	1.56	1.21	2.01	0.0005405	DDD and 100kGP MA
Medically-relevant HPO	Any craniofacial cleft	Moderate*Diagnosed	0.86	0.55	1.35	0.51	DDD and 100kGP MA
Medically-relevant HPO	Any craniofacial cleft	Very	0.98	0.52	1.87	0.963	DDD and 100kGP MA
Medically-relevant HPO	Any craniofacial cleft	Very*Diagnosed	1.45	0.5	4.18	0.489	DDD and 100kGP MA
Medically-relevant HPO	Any language impairment	Diagnosis	1.23	1.15	1.32	2.649e-09	DDD and 100kGP MA
Medically-relevant HPO	Any language impairment	Extreme	0.82	0.55	1.24	0.354	DDD and 100kGP MA
Medically-relevant HPO	Any language impairment	Extreme*Diagnosed	1.09	0.41	2.87	0.863	DDD and 100kGP MA
Medically-relevant HPO	Any language impairment	Moderate	0.95	0.85	1.06	0.364	DDD and 100kGP MA
Medically-relevant HPO	Any language impairment	Moderate*Diagnosed	0.83	0.68	1.03	0.087	DDD and 100kGP MA
Medically-relevant HPO	Any language impairment	Very	0.83	0.64	1.07	0.151	DDD and 100kGP MA
Medically-relevant HPO	Any language impairment	Very*Diagnosed	1.08	0.66	1.76	0.76	DDD and 100kGP MA
Medically-relevant HPO	Atypical behaviour	Diagnosis	0.84	0.78	0.9	1.548e-06	DDD and 100kGP MA
Medically-relevant HPO	Atypical behaviour	Extreme	0.78	0.52	1.19	0.25	DDD and 100kGP MA
Medically-relevant HPO	Atypical behaviour	Extreme*Diagnosed	1.23	0.44	3.45	0.696	DDD and 100kGP MA
Medically-relevant HPO	Atypical behaviour	Moderate	0.8	0.71	0.91	0.0004059	DDD and 100kGP MA
Medically-relevant HPO	Atypical behaviour	Moderate*Diagnosed	1.18	0.95	1.46	0.13	DDD and 100kGP MA
Medically-relevant HPO	Atypical behaviour	Very	0.81	0.63	1.05	0.115	DDD and 100kGP MA
Medically-relevant HPO	Atypical behaviour	Very*Diagnosed	0.98	0.58	1.65	0.942	DDD and 100kGP MA
Medically-relevant HPO	Autistic behaviour	Diagnosis	0.69	0.63	0.75	1.554e-15	DDD and 100kGP MA
Medically-relevant HPO	Autistic behaviour	Extreme	0.83	0.5	1.37	0.468	DDD and 100kGP MA
Medically-relevant HPO	Autistic behaviour	Extreme*Diagnosed	2.49	0.65	9.63	0.185	DDD and 100kGP MA
Medically-relevant HPO	Autistic behaviour	Moderate	0.82	0.71	0.95	0.007	DDD and 100kGP MA
Medically-relevant HPO	Autistic behaviour	Moderate*Diagnosed	1.27	0.97	1.67	0.081	DDD and 100kGP MA
Medically-relevant HPO	Autistic behaviour	Very	0.79	0.58	1.08	0.14	DDD and 100kGP MA
Medically-relevant HPO	Autistic behaviour	Very*Diagnosed	0.83	0.4	1.71	0.607	DDD and 100kGP MA
Medically-relevant HPO	Hearing impairment	Diagnosis	1.29	1.16	1.44	6.859e-06	DDD and 100kGP MA
Medically-relevant HPO	Hearing impairment	Extreme	2.01	1.22	3.33	0.006	DDD and 100kGP MA
Medically-relevant HPO	Hearing impairment	Extreme*Diagnosed	1.09	0.36	3.27	0.878	DDD and 100kGP MA
Medically-relevant HPO	Hearing impairment	Moderate	1.22	1.02	1.46	0.029	DDD and 100kGP MA
Medically-relevant HPO	Hearing impairment	Moderate*Diagnosed	0.97	0.71	1.31	0.836	DDD and 100kGP MA
Medically-relevant HPO	Hearing impairment	Very	1.31	0.91	1.9	0.15	DDD and 100kGP MA
Medically-relevant HPO	Hearing impairment	Very*Diagnosed	1.28	0.68	2.4	0.446	DDD and 100kGP MA
Medically-relevant HPO	Hyperactivity	Diagnosis	0.88	0.73	1.07	0.202	DDD and 100kGP MA
Medically-relevant HPO	Hyperactivity	Extreme	1.61	0.65	4	0.301	DDD and 100kGP MA
Medically-relevant HPO	Hyperactivity	Extreme*Diagnosed	2.73	0.48	15.53	0.256	DDD and 100kGP MA
Medically-relevant HPO	Hyperactivity	Moderate	0.95	0.7	1.28	0.718	DDD and 100kGP MA
Medically-relevant HPO	Hyperactivity	Moderate*Diagnosed	0.98	0.56	1.74	0.953	DDD and 100kGP MA
Medically-relevant HPO	Hyperactivity	Very	0.9	0.44	1.83	0.765	DDD and 100kGP MA
Medically-relevant HPO	Hyperactivity	Very*Diagnosed	1.99	0.41	9.53	0.39	DDD and 100kGP MA
Medically-relevant HPO	Hypotonia	Diagnosis	1.63	1.49	1.79	1.063e-24	DDD and 100kGP MA
Medically-relevant HPO	Hypotonia	Extreme	0.51	0.22	1.18	0.116	DDD and 100kGP MA
Medically-relevant HPO	Hypotonia	Extreme*Diagnosed	2.3	0.48	11.07	0.298	DDD and 100kGP MA
Medically-relevant HPO	Hypotonia	Moderate	0.92	0.78	1.09	0.349	DDD and 100kGP MA
Medically-relevant HPO	Hypotonia	Moderate*Diagnosed	1.01	0.77	1.33	0.934	DDD and 100kGP MA
Medically-relevant HPO	Hypotonia	Very	0.95	0.66	1.36	0.76	DDD and 100kGP MA
Medically-relevant HPO	Hypotonia	Very*Diagnosed	0.54	0.25	1.15	0.111	DDD and 100kGP MA
Medically-relevant HPO	Macrocephaly	Diagnosis	1.35	1.19	1.55	7.857e-06	DDD and 100kGP MA
Medically-relevant HPO	Macrocephaly	Extreme	0.6	0.22	1.64	0.321	DDD and 100kGP MA
Medically-relevant HPO	Macrocephaly	Extreme*Diagnosed	0.85	0.08	8.66	0.894	DDD and 100kGP MA
Medically-relevant HPO	Macrocephaly	Moderate	1.08	0.86	1.35	0.504	DDD and 100kGP MA
Medically-relevant HPO	Macrocephaly	Moderate*Diagnosed	0.95	0.66	1.39	0.806	DDD and 100kGP MA
Medically-relevant HPO	Macrocephaly	Very	0.95	0.57	1.59	0.857	DDD and 100kGP MA
Medically-relevant HPO	Macrocephaly	Very*Diagnosed	1.22	0.48	3.07	0.679	DDD and 100kGP MA
Medically-relevant HPO	Microcephaly	Diagnosis	1.33	1.23	1.45	1.502e-11	DDD and 100kGP MA
Medically-relevant HPO	Microcephaly	Extreme	0.92	0.56	1.52	0.742	DDD and 100kGP MA
Medically-relevant HPO	Microcephaly	Extreme*Diagnosed	1.36	0.5	3.66	0.548	DDD and 100kGP MA
Medically-relevant HPO	Microcephaly	Moderate	1.08	0.93	1.24	0.314	DDD and 100kGP MA
Medically-relevant HPO	Microcephaly	Moderate*Diagnosed	0.95	0.75	1.2	0.685	DDD and 100kGP MA
Medically-relevant HPO	Microcephaly	Very	1.43	1.09	1.89	0.011	DDD and 100kGP MA
Medically-relevant HPO	Microcephaly	Very*Diagnosed	0.78	0.46	1.33	0.365	DDD and 100kGP MA
Medically-relevant HPO	Seizures	Diagnosis	1.19	1.1	1.29	7.758e-06	DDD and 100kGP MA
Medically-relevant HPO	Seizures	Extreme	0.54	0.31	0.94	0.029	DDD and 100kGP MA
Medically-relevant HPO	Seizures	Extreme*Diagnosed	1.09	0.33	3.6	0.892	DDD and 100kGP MA
Medically-relevant HPO	Seizures	Moderate	0.71	0.62	0.83	6.153e-06	DDD and 100kGP MA
Medically-relevant HPO	Seizures	Moderate*Diagnosed	1.24	0.98	1.57	0.08	DDD and 100kGP MA
Medically-relevant HPO	Seizures	Very	0.77	0.56	1.05	0.096	DDD and 100kGP MA
Medically-relevant HPO	Seizures	Very*Diagnosed	1.01	0.57	1.79	0.968	DDD and 100kGP MA
Medically-relevant HPO	Short stature	Diagnosis	1.22	1.1	1.35	0.0001586	DDD and 100kGP MA
Medically-relevant HPO	Short stature	Extreme	3.1	2.08	4.62	2.973e-08	DDD and 100kGP MA
Medically-relevant HPO	Short stature	Extreme*Diagnosed	0.43	0.14	1.34	0.146	DDD and 100kGP MA
Medically-relevant HPO	Short stature	Moderate	1.79	1.55	2.07	4.993e-15	DDD and 100kGP MA
Medically-relevant HPO	Short stature	Moderate*Diagnosed	0.87	0.67	1.11	0.263	DDD and 100kGP MA
Medically-relevant HPO	Short stature	Very	3.23	2.49	4.18	7.377e-19	DDD and 100kGP MA
Medically-relevant HPO	Short stature	Very*Diagnosed	0.72	0.43	1.23	0.23	DDD and 100kGP MA
Medically-relevant HPO	Visual impairment	Diagnosis	1.32	1.13	1.54	0.0004253	DDD and 100kGP MA
Medically-relevant HPO	Visual impairment	Extreme	0.8	0.29	2.17	0.658	DDD and 100kGP MA
Medically-relevant HPO	Visual impairment	Extreme*Diagnosed	0	0	3.93e+136	0.947	DDD and 100kGP MA
Medically-relevant HPO	Visual impairment	Moderate	0.76	0.57	1.03	0.073	DDD and 100kGP MA
Medically-relevant HPO	Visual impairment	Moderate*Diagnosed	1	0.6	1.67	0.985	DDD and 100kGP MA
Medically-relevant HPO	Visual impairment	Very	1.02	0.56	1.85	0.951	DDD and 100kGP MA
Medically-relevant HPO	Visual impairment	Very*Diagnosed	0.92	0.28	3.09	0.898	DDD and 100kGP MA
Medically-relevant HPO	Any language impairment	Moderate	0.82	0.7	0.97	0.019	DDD
Medically-relevant HPO	Any language impairment	Very	0.55	0.35	0.81	0.004	DDD
Medically-relevant HPO	Any language impairment	Extreme	0.52	0.26	0.94	0.043	DDD
Medically-relevant HPO	Any language impairment	Diagnosis	1.03	0.94	1.12	0.573	DDD
Medically-relevant HPO	Any language impairment	Moderate*Diagnosed	0.89	0.68	1.16	0.398	DDD
Medically-relevant HPO	Any language impairment	Very*Diagnosed	1.56	0.8	3.02	0.187	DDD
Medically-relevant HPO	Any language impairment	Extreme*Diagnosed	1.7	0.49	5.29	0.377	DDD
Medically-relevant HPO	Abnormality vocalization or speech	Moderate	0.83	0.7	0.96	0.017	DDD
Medically-relevant HPO	Abnormality vocalization or speech	Very	0.52	0.34	0.77	0.002	DDD
Medically-relevant HPO	Abnormality vocalization or speech	Extreme	0.55	0.28	0.97	0.054	DDD
Medically-relevant HPO	Abnormality vocalization or speech	Diagnosis	1.01	0.92	1.1	0.877	DDD
Medically-relevant HPO	Abnormality vocalization or speech	Moderate*Diagnosed	0.89	0.68	1.16	0.39	DDD
Medically-relevant HPO	Abnormality vocalization or speech	Very*Diagnosed	1.7	0.87	3.26	0.113	DDD
Medically-relevant HPO	Abnormality vocalization or speech	Extreme*Diagnosed	1.56	0.45	4.77	0.455	DDD
Medically-relevant HPO	Hyperactivity	Moderate	0.87	0.59	1.25	0.469	DDD
Medically-relevant HPO	Hyperactivity	Very	1.05	0.44	2.1	0.902	DDD
Medically-relevant HPO	Hyperactivity	Extreme	0.7	0.11	2.25	0.623	DDD
Medically-relevant HPO	Hyperactivity	Diagnosis	0.92	0.74	1.13	0.427	DDD
Medically-relevant HPO	Hyperactivity	Moderate*Diagnosed	1.06	0.55	1.97	0.855	DDD
Medically-relevant HPO	Hyperactivity	Very*Diagnosed	0.33	0.02	1.95	0.31	DDD
Medically-relevant HPO	Hyperactivity	Extreme*Diagnosed	1.96	0.09	21.58	0.592	DDD
Medically-relevant HPO	Atypical behaviour	Moderate	0.74	0.63	0.86	0.000124	DDD
Medically-relevant HPO	Atypical behaviour	Very	0.85	0.6	1.18	0.34	DDD
Medically-relevant HPO	Atypical behaviour	Extreme	0.85	0.5	1.38	0.516	DDD
Medically-relevant HPO	Atypical behaviour	Diagnosis	0.83	0.76	0.91	3.003e-05	DDD
Medically-relevant HPO	Atypical behaviour	Moderate*Diagnosed	1.14	0.88	1.48	0.322	DDD
Medically-relevant HPO	Atypical behaviour	Very*Diagnosed	0.89	0.47	1.65	0.727	DDD
Medically-relevant HPO	Atypical behaviour	Extreme*Diagnosed	0.54	0.12	1.78	0.352	DDD
Medically-relevant HPO	Autistic behaviour	Moderate	0.76	0.63	0.92	0.007	DDD
Medically-relevant HPO	Autistic behaviour	Very	0.88	0.57	1.31	0.556	DDD
Medically-relevant HPO	Autistic behaviour	Extreme	1.03	0.54	1.82	0.913	DDD
Medically-relevant HPO	Autistic behaviour	Diagnosis	0.64	0.57	0.72	6.338e-14	DDD
Medically-relevant HPO	Autistic behaviour	Moderate*Diagnosed	1.26	0.88	1.78	0.195	DDD
Medically-relevant HPO	Autistic behaviour	Very*Diagnosed	0.84	0.32	1.94	0.698	DDD
Medically-relevant HPO	Autistic behaviour	Extreme*Diagnosed	0.37	0.02	2.06	0.358	DDD
Medically-relevant HPO	Seizures	Moderate	0.64	0.53	0.77	4.557e-06	DDD
Medically-relevant HPO	Seizures	Very	0.78	0.51	1.15	0.223	DDD
Medically-relevant HPO	Seizures	Extreme	0.55	0.26	1.04	0.09	DDD
Medically-relevant HPO	Seizures	Diagnosis	1.19	1.08	1.3	0.0004383	DDD
Medically-relevant HPO	Seizures	Moderate*Diagnosed	1.15	0.86	1.55	0.343	DDD
Medically-relevant HPO	Seizures	Very*Diagnosed	1.08	0.54	2.11	0.821	DDD
Medically-relevant HPO	Seizures	Extreme*Diagnosed	0.94	0.19	3.51	0.932	DDD
Medically-relevant HPO	Visual impairment	Moderate	0.72	0.42	1.16	0.204	DDD
Medically-relevant HPO	Visual impairment	Very	0.24	0.01	1.07	0.152	DDD
Medically-relevant HPO	Visual impairment	Extreme	1.12	0.18	3.59	0.878	DDD
Medically-relevant HPO	Visual impairment	Diagnosis	1.25	0.98	1.61	0.074	DDD
Medically-relevant HPO	Visual impairment	Moderate*Diagnosed	1.42	0.69	2.95	0.34	DDD
Medically-relevant HPO	Visual impairment	Very*Diagnosed	1.75	0.07	45.02	0.694	DDD
Medically-relevant HPO	Visual impairment	Extreme*Diagnosed	0	NA	8266460000000000	0.967	DDD
Medically-relevant HPO	Hearing impairment	Moderate	1.15	0.89	1.45	0.273	DDD
Medically-relevant HPO	Hearing impairment	Very	1.43	0.84	2.28	0.155	DDD
Medically-relevant HPO	Hearing impairment	Extreme	2.55	1.34	4.48	0.002	DDD
Medically-relevant HPO	Hearing impairment	Diagnosis	1.11	0.96	1.28	0.161	DDD
Medically-relevant HPO	Hearing impairment	Moderate*Diagnosed	1.21	0.83	1.76	0.312	DDD
Medically-relevant HPO	Hearing impairment	Very*Diagnosed	1.36	0.6	2.98	0.443	DDD
Medically-relevant HPO	Hearing impairment	Extreme*Diagnosed	0.67	0.14	2.35	0.565	DDD
Medically-relevant HPO	Macrocephaly	Moderate	1.07	0.79	1.43	0.641	DDD
Medically-relevant HPO	Macrocephaly	Very	0.52	0.19	1.15	0.157	DDD
Medically-relevant HPO	Macrocephaly	Extreme	0.75	0.18	2.03	0.631	DDD
Medically-relevant HPO	Macrocephaly	Diagnosis	1.39	1.17	1.64	0.0001378	DDD
Medically-relevant HPO	Macrocephaly	Moderate*Diagnosed	1.09	0.7	1.7	0.691	DDD
Medically-relevant HPO	Macrocephaly	Very*Diagnosed	1.67	0.45	6.21	0.432	DDD
Medically-relevant HPO	Macrocephaly	Extreme*Diagnosed	0.85	0.04	7.09	0.895	DDD
Medically-relevant HPO	Microcephaly	Moderate	1.03	0.86	1.22	0.747	DDD
Medically-relevant HPO	Microcephaly	Very	1.32	0.91	1.87	0.135	DDD
Medically-relevant HPO	Microcephaly	Extreme	0.98	0.52	1.72	0.957	DDD
Medically-relevant HPO	Microcephaly	Diagnosis	1.27	1.15	1.4	3.921e-06	DDD
Medically-relevant HPO	Microcephaly	Moderate*Diagnosed	0.97	0.74	1.28	0.834	DDD
Medically-relevant HPO	Microcephaly	Very*Diagnosed	0.88	0.46	1.63	0.682	DDD
Medically-relevant HPO	Microcephaly	Extreme*Diagnosed	1.39	0.44	4.06	0.561	DDD
Medically-relevant HPO	Any craniofacial cleft	Moderate	1.27	0.91	1.75	0.151	DDD
Medically-relevant HPO	Any craniofacial cleft	Very	0.91	0.35	1.9	0.817	DDD
Medically-relevant HPO	Any craniofacial cleft	Extreme	0.35	0.02	1.59	0.297	DDD
Medically-relevant HPO	Any craniofacial cleft	Diagnosis	1.15	0.93	1.42	0.185	DDD
Medically-relevant HPO	Any craniofacial cleft	Moderate*Diagnosed	1.08	0.65	1.79	0.763	DDD
Medically-relevant HPO	Any craniofacial cleft	Very*Diagnosed	0.97	0.2	3.84	0.968	DDD
Medically-relevant HPO	Any craniofacial cleft	Extreme*Diagnosed	6.52	0.59	145.06	0.134	DDD
Medically-relevant HPO	Hypotonia	Moderate	0.67	0.52	0.86	0.002	DDD
Medically-relevant HPO	Hypotonia	Very	0.59	0.31	1.02	0.078	DDD
Medically-relevant HPO	Hypotonia	Extreme	0.11	0.01	0.5	0.029	DDD
Medically-relevant HPO	Hypotonia	Diagnosis	1.57	1.39	1.77	3.011e-13	DDD
Medically-relevant HPO	Hypotonia	Moderate*Diagnosed	1.32	0.93	1.88	0.125	DDD
Medically-relevant HPO	Hypotonia	Very*Diagnosed	0.47	0.13	1.41	0.206	DDD
Medically-relevant HPO	Hypotonia	Extreme*Diagnosed	2.3	0.09	59.9	0.562	DDD
Medically-relevant HPO	short stature	Moderate	1.64	1.35	1.99	5.149e-07	DDD
Medically-relevant HPO	short stature	Very	2.28	1.53	3.29	2.171e-05	DDD
Medically-relevant HPO	short stature	Extreme	2.69	1.52	4.5	0.0003262	DDD
Medically-relevant HPO	short stature	Diagnosis	1.18	1.04	1.34	0.01	DDD
Medically-relevant HPO	short stature	Moderate*Diagnosed	0.85	0.62	1.16	0.295	DDD
Medically-relevant HPO	short stature	Very*Diagnosed	0.99	0.51	1.88	0.985	DDD
Medically-relevant HPO	short stature	Extreme*Diagnosed	0.45	0.1	1.5	0.233	DDD
Medically-relevant HPO	Any language impairment	Moderate	1.09	0.93	1.29	0.278	100kGP
Medically-relevant HPO	Any language impairment	Very	1.08	0.78	1.5	0.632	100kGP
Medically-relevant HPO	Any language impairment	Extreme	1.15	0.66	1.94	0.62	100kGP
Medically-relevant HPO	Any language impairment	Diagnosis	1.58	1.42	1.76	2.235e-17	100kGP
Medically-relevant HPO	Any language impairment	Moderate*Diagnosed	0.77	0.56	1.05	0.099	100kGP
Medically-relevant HPO	Any language impairment	Very*Diagnosed	0.7	0.33	1.42	0.324	100kGP
Medically-relevant HPO	Any language impairment	Extreme*Diagnosed	0.41	0.06	2.13	0.319	100kGP
Medically-relevant HPO	Abnormality vocalization or speech	Moderate	1.08	0.91	1.26	0.381	100kGP
Medically-relevant HPO	Abnormality vocalization or speech	Very	1.13	0.81	1.55	0.478	100kGP
Medically-relevant HPO	Abnormality vocalization or speech	Extreme	1.13	0.65	1.91	0.665	100kGP
Medically-relevant HPO	Abnormality vocalization or speech	Diagnosis	1.58	1.43	1.76	1.278e-17	100kGP
Medically-relevant HPO	Abnormality vocalization or speech	Moderate*Diagnosed	0.76	0.55	1.05	0.095	100kGP
Medically-relevant HPO	Abnormality vocalization or speech	Very*Diagnosed	0.66	0.31	1.34	0.253	100kGP
Medically-relevant HPO	Abnormality vocalization or speech	Extreme*Diagnosed	0.42	0.06	2.13	0.321	100kGP
Medically-relevant HPO	Hyperactivity	Moderate	1.12	0.63	1.86	0.681	100kGP
Medically-relevant HPO	Hyperactivity	Very	0.32	0.02	1.44	0.254	100kGP
Medically-relevant HPO	Hyperactivity	Extreme	2.9	0.7	8.11	0.078	100kGP
Medically-relevant HPO	Hyperactivity	Diagnosis	0.78	0.51	1.15	0.22	100kGP
Medically-relevant HPO	Hyperactivity	Moderate*Diagnosed	0.71	0.16	2.34	0.607	100kGP
Medically-relevant HPO	Hyperactivity	Very*Diagnosed	17.23	2.05	361.73	0.017	100kGP
Medically-relevant HPO	Hyperactivity	Extreme*Diagnosed	3.82	0.17	37.57	0.285	100kGP
Medically-relevant HPO	Atypical behaviour	Moderate	0.92	0.76	1.11	0.386	100kGP
Medically-relevant HPO	Atypical behaviour	Very	0.75	0.49	1.12	0.184	100kGP
Medically-relevant HPO	Atypical behaviour	Extreme	0.68	0.31	1.32	0.284	100kGP
Medically-relevant HPO	Atypical behaviour	Diagnosis	0.85	0.75	0.97	0.016	100kGP
Medically-relevant HPO	Atypical behaviour	Moderate*Diagnosed	1.27	0.86	1.85	0.218	100kGP
Medically-relevant HPO	Atypical behaviour	Very*Diagnosed	1.2	0.45	2.89	0.702	100kGP
Medically-relevant HPO	Atypical behaviour	Extreme*Diagnosed	4.66	0.8	25.1	0.07	100kGP
Medically-relevant HPO	Autistic behaviour	Moderate	0.9	0.72	1.11	0.326	100kGP
Medically-relevant HPO	Autistic behaviour	Very	0.68	0.4	1.07	0.114	100kGP
Medically-relevant HPO	Autistic behaviour	Extreme	0.49	0.17	1.13	0.133	100kGP
Medically-relevant HPO	Autistic behaviour	Diagnosis	0.77	0.67	0.9	0.0007657	100kGP
Medically-relevant HPO	Autistic behaviour	Moderate*Diagnosed	1.3	0.83	2	0.241	100kGP
Medically-relevant HPO	Autistic behaviour	Very*Diagnosed	0.8	0.18	2.54	0.732	100kGP
Medically-relevant HPO	Autistic behaviour	Extreme*Diagnosed	9.66	1.54	58.98	0.012	100kGP
Medically-relevant HPO	Seizures	Moderate	0.83	0.66	1.04	0.118	100kGP
Medically-relevant HPO	Seizures	Very	0.75	0.45	1.19	0.255	100kGP
Medically-relevant HPO	Seizures	Extreme	0.52	0.18	1.19	0.168	100kGP
Medically-relevant HPO	Seizures	Diagnosis	1.21	1.06	1.39	0.005	100kGP
Medically-relevant HPO	Seizures	Moderate*Diagnosed	1.41	0.94	2.1	0.095	100kGP
Medically-relevant HPO	Seizures	Very*Diagnosed	0.86	0.27	2.34	0.781	100kGP
Medically-relevant HPO	Seizures	Extreme*Diagnosed	1.61	0.08	12.58	0.686	100kGP
Medically-relevant HPO	Visual impairment	Moderate	0.79	0.54	1.11	0.194	100kGP
Medically-relevant HPO	Visual impairment	Very	1.18	0.6	2.1	0.605	100kGP
Medically-relevant HPO	Visual impairment	Extreme	0.57	0.09	1.84	0.436	100kGP
Medically-relevant HPO	Visual impairment	Diagnosis	1.37	1.12	1.66	0.002	100kGP
Medically-relevant HPO	Visual impairment	Moderate*Diagnosed	0.71	0.33	1.42	0.354	100kGP
Medically-relevant HPO	Visual impairment	Very*Diagnosed	0.8	0.17	2.75	0.74	100kGP
Medically-relevant HPO	Visual impairment	Extreme*Diagnosed	0	NA	12735271994	0.959	100kGP
Medically-relevant HPO	Hearing impairment	Moderate	1.32	1	1.71	0.042	100kGP
Medically-relevant HPO	Hearing impairment	Very	1.17	0.64	1.98	0.573	100kGP
Medically-relevant HPO	Hearing impairment	Extreme	1.15	0.4	2.63	0.761	100kGP
Medically-relevant HPO	Hearing impairment	Diagnosis	1.6	1.34	1.9	1.126e-07	100kGP
Medically-relevant HPO	Hearing impairment	Moderate*Diagnosed	0.62	0.36	1.04	0.077	100kGP
Medically-relevant HPO	Hearing impairment	Very*Diagnosed	1.14	0.38	3.12	0.804	100kGP
Medically-relevant HPO	Hearing impairment	Extreme*Diagnosed	2.8	0.34	17.61	0.286	100kGP
Medically-relevant HPO	Macrocephaly	Moderate	1.09	0.77	1.51	0.63	100kGP
Medically-relevant HPO	Macrocephaly	Very	1.28	0.64	2.29	0.441	100kGP
Medically-relevant HPO	Macrocephaly	Extreme	0.31	0.02	1.44	0.252	100kGP
Medically-relevant HPO	Macrocephaly	Diagnosis	1.3	1.04	1.62	0.018	100kGP
Medically-relevant HPO	Macrocephaly	Moderate*Diagnosed	0.68	0.33	1.33	0.279	100kGP
Medically-relevant HPO	Macrocephaly	Very*Diagnosed	0.86	0.18	2.97	0.821	100kGP
Medically-relevant HPO	Macrocephaly	Extreme*Diagnosed	0	NA	214962000000000	0.961	100kGP
Medically-relevant HPO	Microcephaly	Moderate	1.17	0.91	1.47	0.207	100kGP
Medically-relevant HPO	Microcephaly	Very	1.61	1.03	2.44	0.03	100kGP
Medically-relevant HPO	Microcephaly	Extreme	0.78	0.27	1.78	0.6	100kGP
Medically-relevant HPO	Microcephaly	Diagnosis	1.5	1.29	1.75	1.428e-07	100kGP
Medically-relevant HPO	Microcephaly	Moderate*Diagnosed	0.91	0.58	1.4	0.668	100kGP
Medically-relevant HPO	Microcephaly	Very*Diagnosed	0.6	0.21	1.5	0.299	100kGP
Medically-relevant HPO	Microcephaly	Extreme*Diagnosed	1.23	0.06	9.62	0.861	100kGP
Medically-relevant HPO	Any craniofacial cleft	Moderate	2.13	1.41	3.15	0.0002083	100kGP
Medically-relevant HPO	Any craniofacial cleft	Very	1.11	0.34	2.71	0.834	100kGP
Medically-relevant HPO	Any craniofacial cleft	Extreme	0.77	0.04	3.56	0.796	100kGP
Medically-relevant HPO	Any craniofacial cleft	Diagnosis	1.31	0.93	1.82	0.116	100kGP
Medically-relevant HPO	Any craniofacial cleft	Moderate*Diagnosed	0.35	0.11	0.88	0.039	100kGP
Medically-relevant HPO	Any craniofacial cleft	Very*Diagnosed	2.38	0.44	11.68	0.282	100kGP
Medically-relevant HPO	Any craniofacial cleft	Extreme*Diagnosed	0	NA	1.15e+26	0.974	100kGP
Medically-relevant HPO	Hypotonia	Moderate	1.21	0.95	1.52	0.114	100kGP
Medically-relevant HPO	Hypotonia	Very	1.25	0.78	1.94	0.332	100kGP
Medically-relevant HPO	Hypotonia	Extreme	0.72	0.25	1.64	0.48	100kGP
Medically-relevant HPO	Hypotonia	Diagnosis	1.74	1.5	2.02	2.964e-13	100kGP
Medically-relevant HPO	Hypotonia	Moderate*Diagnosed	0.67	0.43	1.03	0.074	100kGP
Medically-relevant HPO	Hypotonia	Very*Diagnosed	0.6	0.2	1.54	0.309	100kGP
Medically-relevant HPO	Hypotonia	Extreme*Diagnosed	2.3	0.28	14.59	0.388	100kGP
Medically-relevant HPO	short stature	Moderate	2	1.6	2.49	7.819e-10	100kGP
Medically-relevant HPO	short stature	Very	4.37	3.04	6.18	3.263e-16	100kGP
Medically-relevant HPO	short stature	Extreme	3.68	1.96	6.51	1.795e-05	100kGP
Medically-relevant HPO	short stature	Diagnosis	1.29	1.08	1.53	0.004	100kGP
Medically-relevant HPO	short stature	Moderate*Diagnosed	0.9	0.59	1.37	0.639	100kGP
Medically-relevant HPO	short stature	Very*Diagnosed	0.4	0.15	0.93	0.043	100kGP
Medically-relevant HPO	short stature	Extreme*Diagnosed	0.39	0.02	2.57	0.402	100kGP
Abnormality of organ/organ-system	Abnormality of Limbs	Diagnosis	1.2	1.12	1.28	6.297e-08	DDD and 100kGP MA
Abnormality of organ/organ-system	Abnormality of Limbs	Extreme	0.86	0.59	1.26	0.451	DDD and 100kGP MA
Abnormality of organ/organ-system	Abnormality of Limbs	Extreme*Diagnosed	1.1	0.46	2.63	0.833	DDD and 100kGP MA
Abnormality of organ/organ-system	Abnormality of Limbs	Moderate	1.21	1.08	1.34	0.000609	DDD and 100kGP MA
Abnormality of organ/organ-system	Abnormality of Limbs	Moderate*Diagnosed	0.94	0.78	1.12	0.477	DDD and 100kGP MA
Abnormality of organ/organ-system	Abnormality of Limbs	Very	1.4	1.12	1.75	0.003	DDD and 100kGP MA
Abnormality of organ/organ-system	Abnormality of Limbs	Very*Diagnosed	0.73	0.47	1.12	0.148	DDD and 100kGP MA
Abnormality of organ/organ-system	Abnormality of Prenatal Development or Birth	Diagnosis	1.23	1.06	1.42	0.005	DDD and 100kGP MA
Abnormality of organ/organ-system	Abnormality of Prenatal Development or Birth	Extreme	10.83	7.46	15.74	7.567e-36	DDD and 100kGP MA
Abnormality of organ/organ-system	Abnormality of Prenatal Development or Birth	Extreme*Diagnosed	1.47	0.63	3.41	0.375	DDD and 100kGP MA
Abnormality of organ/organ-system	Abnormality of Prenatal Development or Birth	Moderate	3.83	3.27	4.48	1.04e-61	DDD and 100kGP MA
Abnormality of organ/organ-system	Abnormality of Prenatal Development or Birth	Moderate*Diagnosed	0.81	0.61	1.07	0.137	DDD and 100kGP MA
Abnormality of organ/organ-system	Abnormality of Prenatal Development or Birth	Very	9.75	7.63	12.45	1.93e-74	DDD and 100kGP MA
Abnormality of organ/organ-system	Abnormality of Prenatal Development or Birth	Very*Diagnosed	0.51	0.3	0.85	0.01	DDD and 100kGP MA
Abnormality of organ/organ-system	Abnormality of the Cardiovascular System	Diagnosis	0.91	0.83	0.99	0.026	DDD and 100kGP MA
Abnormality of organ/organ-system	Abnormality of the Cardiovascular System	Extreme	2.21	1.51	3.22	4.196e-05	DDD and 100kGP MA
Abnormality of organ/organ-system	Abnormality of the Cardiovascular System	Extreme*Diagnosed	1.28	0.55	2.99	0.568	DDD and 100kGP MA
Abnormality of organ/organ-system	Abnormality of the Cardiovascular System	Moderate	1.78	1.58	2	1.148e-21	DDD and 100kGP MA
Abnormality of organ/organ-system	Abnormality of the Cardiovascular System	Moderate*Diagnosed	1.05	0.85	1.3	0.623	DDD and 100kGP MA
Abnormality of organ/organ-system	Abnormality of the Cardiovascular System	Very	2.04	1.61	2.59	5.216e-09	DDD and 100kGP MA
Abnormality of organ/organ-system	Abnormality of the Cardiovascular System	Very*Diagnosed	1.47	0.94	2.29	0.092	DDD and 100kGP MA
Abnormality of organ/organ-system	Abnormality of the Digestive System	Diagnosis	1.1	1.01	1.19	0.023	DDD and 100kGP MA
Abnormality of organ/organ-system	Abnormality of the Digestive System	Extreme	1.92	1.33	2.76	0.0004477	DDD and 100kGP MA
Abnormality of organ/organ-system	Abnormality of the Digestive System	Extreme*Diagnosed	1.15	0.5	2.63	0.74	DDD and 100kGP MA
Abnormality of organ/organ-system	Abnormality of the Digestive System	Moderate	2.03	1.82	2.27	2.757e-36	DDD and 100kGP MA
Abnormality of organ/organ-system	Abnormality of the Digestive System	Moderate*Diagnosed	0.82	0.68	1	0.052	DDD and 100kGP MA
Abnormality of organ/organ-system	Abnormality of the Digestive System	Very	2.33	1.87	2.92	1.193e-13	DDD and 100kGP MA
Abnormality of organ/organ-system	Abnormality of the Digestive System	Very*Diagnosed	0.91	0.59	1.4	0.655	DDD and 100kGP MA
Abnormality of organ/organ-system	Abnormality of the Ear	Diagnosis	1.36	1.26	1.46	4.299e-15	DDD and 100kGP MA
Abnormality of organ/organ-system	Abnormality of the Ear	Extreme	1.65	1.12	2.43	0.011	DDD and 100kGP MA
Abnormality of organ/organ-system	Abnormality of the Ear	Extreme*Diagnosed	0.8	0.34	1.9	0.612	DDD and 100kGP MA
Abnormality of organ/organ-system	Abnormality of the Ear	Moderate	1.27	1.12	1.43	0.0001623	DDD and 100kGP MA
Abnormality of organ/organ-system	Abnormality of the Ear	Moderate*Diagnosed	0.88	0.71	1.08	0.226	DDD and 100kGP MA
Abnormality of organ/organ-system	Abnormality of the Ear	Very	1.4	1.09	1.81	0.009	DDD and 100kGP MA
Abnormality of organ/organ-system	Abnormality of the Ear	Very*Diagnosed	0.87	0.54	1.39	0.559	DDD and 100kGP MA
Abnormality of organ/organ-system	Abnormality of the Eye	Diagnosis	1.41	1.32	1.5	5.553e-25	DDD and 100kGP MA
Abnormality of organ/organ-system	Abnormality of the Eye	Extreme	0.93	0.64	1.35	0.706	DDD and 100kGP MA
Abnormality of organ/organ-system	Abnormality of the Eye	Extreme*Diagnosed	0.64	0.26	1.55	0.317	DDD and 100kGP MA
Abnormality of organ/organ-system	Abnormality of the Eye	Moderate	1.09	0.98	1.22	0.097	DDD and 100kGP MA
Abnormality of organ/organ-system	Abnormality of the Eye	Moderate*Diagnosed	0.91	0.76	1.1	0.33	DDD and 100kGP MA
Abnormality of organ/organ-system	Abnormality of the Eye	Very	1.08	0.86	1.37	0.009	DDD and 100kGP MA
Abnormality of organ/organ-system	Abnormality of the Eye	Very*Diagnosed	0.84	0.55	1.31	0.447	DDD and 100kGP MA
Abnormality of organ/organ-system	Abnormality of the Genitourinary System	Diagnosis	1.04	0.95	1.14	0.37	DDD and 100kGP MA
Abnormality of organ/organ-system	Abnormality of the Genitourinary System	Extreme	1.48	0.95	2.32	0.085	DDD and 100kGP MA
Abnormality of organ/organ-system	Abnormality of the Genitourinary System	Extreme*Diagnosed	1.07	0.36	3.2	0.906	DDD and 100kGP MA
Abnormality of organ/organ-system	Abnormality of the Genitourinary System	Moderate	1.67	1.47	1.9	2.394e-15	DDD and 100kGP MA
Abnormality of organ/organ-system	Abnormality of the Genitourinary System	Moderate*Diagnosed	0.95	0.76	1.2	0.682	DDD and 100kGP MA
Abnormality of organ/organ-system	Abnormality of the Genitourinary System	Very	1.67	1.29	2.17	0.0001198	DDD and 100kGP MA
Abnormality of organ/organ-system	Abnormality of the Genitourinary System	Very*Diagnosed	1.17	0.71	1.93	0.527	DDD and 100kGP MA
Abnormality of organ/organ-system	Abnormality of the Head or Neck	Diagnosis	1.52	1.43	1.63	2.19e-37	DDD and 100kGP MA
Abnormality of organ/organ-system	Abnormality of the Head or Neck	Extreme	1.27	0.88	1.84	0.204	DDD and 100kGP MA
Abnormality of organ/organ-system	Abnormality of the Head or Neck	Extreme*Diagnosed	1.01	0.39	2.6	0.99	DDD and 100kGP MA
Abnormality of organ/organ-system	Abnormality of the Head or Neck	Moderate	1.29	1.16	1.43	1.153e-06	DDD and 100kGP MA
Abnormality of organ/organ-system	Abnormality of the Head or Neck	Moderate*Diagnosed	0.91	0.76	1.11	0.355	DDD and 100kGP MA
Abnormality of organ/organ-system	Abnormality of the Head or Neck	Very	1.47	1.18	1.84	0.0006428	DDD and 100kGP MA
Abnormality of organ/organ-system	Abnormality of the Head or Neck	Very*Diagnosed	0.92	0.58	1.47	0.736	DDD and 100kGP MA
Abnormality of organ/organ-system	Abnormality of the Immune System	Diagnosis	0.96	0.86	1.08	0.531	DDD and 100kGP MA
Abnormality of organ/organ-system	Abnormality of the Immune System	Extreme	0.55	0.26	1.19	0.129	DDD and 100kGP MA
Abnormality of organ/organ-system	Abnormality of the Immune System	Extreme*Diagnosed	2.52	0.59	10.83	0.213	DDD and 100kGP MA
Abnormality of organ/organ-system	Abnormality of the Immune System	Moderate	1.15	0.98	1.37	0.093	DDD and 100kGP MA
Abnormality of organ/organ-system	Abnormality of the Immune System	Moderate*Diagnosed	1.13	0.84	1.53	0.407	DDD and 100kGP MA
Abnormality of organ/organ-system	Abnormality of the Immune System	Very	1.32	0.95	1.85	0.102	DDD and 100kGP MA
Abnormality of organ/organ-system	Abnormality of the Immune System	Very*Diagnosed	1.04	0.54	2.03	0.898	DDD and 100kGP MA
Abnormality of organ/organ-system	Abnormality of the Integument	Diagnosis	1.23	1.15	1.32	2.389e-09	DDD and 100kGP MA
Abnormality of organ/organ-system	Abnormality of the Integument	Extreme	0.59	0.38	0.94	0.025	DDD and 100kGP MA
Abnormality of organ/organ-system	Abnormality of the Integument	Extreme*Diagnosed	4.4	1.91	10.17	0.0005172	DDD and 100kGP MA
Abnormality of organ/organ-system	Abnormality of the Integument	Moderate	1.09	0.97	1.22	0.133	DDD and 100kGP MA
Abnormality of organ/organ-system	Abnormality of the Integument	Moderate*Diagnosed	0.97	0.8	1.18	0.767	DDD and 100kGP MA
Abnormality of organ/organ-system	Abnormality of the Integument	Very	1.12	0.88	1.42	0.356	DDD and 100kGP MA
Abnormality of organ/organ-system	Abnormality of the Integument	Very*Diagnosed	1.22	0.79	1.88	0.378	DDD and 100kGP MA
Abnormality of organ/organ-system	Abnormality of the Musculoskeletal System	Diagnosis	1.43	1.34	1.53	3.996e-28	DDD and 100kGP MA
Abnormality of organ/organ-system	Abnormality of the Musculoskeletal System	Extreme	1.26	0.9	1.78	0.18	DDD and 100kGP MA
Abnormality of organ/organ-system	Abnormality of the Musculoskeletal System	Extreme*Diagnosed	1.03	0.4	2.63	0.955	DDD and 100kGP MA
Abnormality of organ/organ-system	Abnormality of the Musculoskeletal System	Moderate	1.35	1.22	1.49	1.268e-08	DDD and 100kGP MA
Abnormality of organ/organ-system	Abnormality of the Musculoskeletal System	Moderate*Diagnosed	0.87	0.72	1.05	0.146	DDD and 100kGP MA
Abnormality of organ/organ-system	Abnormality of the Musculoskeletal System	Very	1.62	1.29	2.03	2.688e-05	DDD and 100kGP MA
Abnormality of organ/organ-system	Abnormality of the Musculoskeletal System	Very*Diagnosed	0.62	0.4	0.95	0.029	DDD and 100kGP MA
Abnormality of organ/organ-system	Abnormality of the Nervous System	Diagnosis	1.55	1.42	1.69	1.846e-23	DDD and 100kGP MA
Abnormality of organ/organ-system	Abnormality of the Nervous System	Extreme	0.98	0.65	1.48	0.931	DDD and 100kGP MA
Abnormality of organ/organ-system	Abnormality of the Nervous System	Extreme*Diagnosed	0.93	0.29	2.98	0.903	DDD and 100kGP MA
Abnormality of organ/organ-system	Abnormality of the Nervous System	Moderate	0.99	0.87	1.12	0.829	DDD and 100kGP MA
Abnormality of organ/organ-system	Abnormality of the Nervous System	Moderate*Diagnosed	0.92	0.72	1.16	0.47	DDD and 100kGP MA
Abnormality of organ/organ-system	Abnormality of the Nervous System	Very	1.02	0.79	1.32	0.887	DDD and 100kGP MA
Abnormality of organ/organ-system	Abnormality of the Nervous System	Very*Diagnosed	0.88	0.5	1.55	0.656	DDD and 100kGP MA
Abnormality of organ/organ-system	Abnormality of the Respiratory System	Diagnosis	1.07	0.96	1.2	0.219	DDD and 100kGP MA
Abnormality of organ/organ-system	Abnormality of the Respiratory System	Extreme	2.41	1.54	3.75	0.0001092	DDD and 100kGP MA
Abnormality of organ/organ-system	Abnormality of the Respiratory System	Extreme*Diagnosed	0.78	0.24	2.52	0.673	DDD and 100kGP MA
Abnormality of organ/organ-system	Abnormality of the Respiratory System	Moderate	1.96	1.69	2.27	1.255e-18	DDD and 100kGP MA
Abnormality of organ/organ-system	Abnormality of the Respiratory System	Moderate*Diagnosed	0.91	0.7	1.19	0.5	DDD and 100kGP MA
Abnormality of organ/organ-system	Abnormality of the Respiratory System	Very	2.89	2.21	3.78	1.146e-14	DDD and 100kGP MA
Abnormality of organ/organ-system	Abnormality of the Respiratory System	Very*Diagnosed	0.69	0.39	1.21	0.192	DDD and 100kGP MA
Abnormality of organ/organ-system	Abnormality of the Musculoskeletal System	Moderate	1.19	1.04	1.37	0.012	DDD
Abnormality of organ/organ-system	Abnormality of the Musculoskeletal System	Very	1.37	1.01	1.89	0.049	DDD
Abnormality of organ/organ-system	Abnormality of the Musculoskeletal System	Extreme	1.16	0.74	1.86	0.527	DDD
Abnormality of organ/organ-system	Abnormality of the Musculoskeletal System	Diagnosis	1.34	1.23	1.45	3.334e-12	DDD
Abnormality of organ/organ-system	Abnormality of the Musculoskeletal System	Moderate*Diagnosed	1	0.79	1.27	0.994	DDD
Abnormality of organ/organ-system	Abnormality of the Musculoskeletal System	Very*Diagnosed	0.65	0.38	1.14	0.128	DDD
Abnormality of organ/organ-system	Abnormality of the Musculoskeletal System	Extreme*Diagnosed	1.79	0.61	6.61	0.326	DDD
Abnormality of organ/organ-system	Abnormality of the Respiratory System	Moderate	1.66	1.35	2.04	9.71e-07	DDD
Abnormality of organ/organ-system	Abnormality of the Respiratory System	Very	2.83	1.94	4.04	2.771e-08	DDD
Abnormality of organ/organ-system	Abnormality of the Respiratory System	Extreme	2.6	1.42	4.44	0.0009717	DDD
Abnormality of organ/organ-system	Abnormality of the Respiratory System	Diagnosis	1	0.86	1.16	0.997	DDD
Abnormality of organ/organ-system	Abnormality of the Respiratory System	Moderate*Diagnosed	1.05	0.75	1.46	0.775	DDD
Abnormality of organ/organ-system	Abnormality of the Respiratory System	Very*Diagnosed	0.54	0.24	1.11	0.108	DDD
Abnormality of organ/organ-system	Abnormality of the Respiratory System	Extreme*Diagnosed	0.42	0.06	1.65	0.272	DDD
Abnormality of organ/organ-system	Abnormality of the Nervous System	Moderate	0.84	0.71	1.01	0.06	DDD
Abnormality of organ/organ-system	Abnormality of the Nervous System	Very	0.77	0.53	1.15	0.182	DDD
Abnormality of organ/organ-system	Abnormality of the Nervous System	Extreme	0.85	0.49	1.62	0.603	DDD
Abnormality of organ/organ-system	Abnormality of the Nervous System	Diagnosis	1.65	1.45	1.87	1.068e-14	DDD
Abnormality of organ/organ-system	Abnormality of the Nervous System	Moderate*Diagnosed	0.84	0.61	1.16	0.283	DDD
Abnormality of organ/organ-system	Abnormality of the Nervous System	Very*Diagnosed	1.25	0.57	3.04	0.604	DDD
Abnormality of organ/organ-system	Abnormality of the Nervous System	Extreme*Diagnosed	1.24	0.31	8.35	0.788	DDD
Abnormality of organ/organ-system	Abnormality of the Integument	Moderate	1.08	0.94	1.24	0.284	DDD
Abnormality of organ/organ-system	Abnormality of the Integument	Very	1.1	0.81	1.49	0.525	DDD
Abnormality of organ/organ-system	Abnormality of the Integument	Extreme	0.68	0.4	1.12	0.144	DDD
Abnormality of organ/organ-system	Abnormality of the Integument	Diagnosis	1.24	1.15	1.35	1.516e-07	DDD
Abnormality of organ/organ-system	Abnormality of the Integument	Moderate*Diagnosed	0.92	0.74	1.15	0.487	DDD
Abnormality of organ/organ-system	Abnormality of the Integument	Very*Diagnosed	1.2	0.71	2.03	0.482	DDD
Abnormality of organ/organ-system	Abnormality of the Integument	Extreme*Diagnosed	3.64	1.43	9.55	0.007	DDD
Abnormality of organ/organ-system	Abnormality of the Immune System	Moderate	1.16	0.91	1.47	0.226	DDD
Abnormality of organ/organ-system	Abnormality of the Immune System	Very	1.41	0.83	2.26	0.17	DDD
Abnormality of organ/organ-system	Abnormality of the Immune System	Extreme	0.52	0.13	1.4	0.269	DDD
Abnormality of organ/organ-system	Abnormality of the Immune System	Diagnosis	1.07	0.92	1.24	0.39	DDD
Abnormality of organ/organ-system	Abnormality of the Immune System	Moderate*Diagnosed	1	0.67	1.48	0.999	DDD
Abnormality of organ/organ-system	Abnormality of the Immune System	Very*Diagnosed	1.05	0.43	2.41	0.917	DDD
Abnormality of organ/organ-system	Abnormality of the Immune System	Extreme*Diagnosed	2.28	0.29	14.64	0.384	DDD
Abnormality of organ/organ-system	Abnormality of the Head or Neck	Moderate	1.2	1.05	1.38	0.009	DDD
Abnormality of organ/organ-system	Abnormality of the Head or Neck	Very	1.4	1.03	1.93	0.037	DDD
Abnormality of organ/organ-system	Abnormality of the Head or Neck	Extreme	1.75	1.08	2.97	0.029	DDD
Abnormality of organ/organ-system	Abnormality of the Head or Neck	Diagnosis	1.48	1.37	1.61	6.398e-21	DDD
Abnormality of organ/organ-system	Abnormality of the Head or Neck	Moderate*Diagnosed	1.04	0.82	1.33	0.748	DDD
Abnormality of organ/organ-system	Abnormality of the Head or Neck	Very*Diagnosed	1.11	0.61	2.11	0.73	DDD
Abnormality of organ/organ-system	Abnormality of the Head or Neck	Extreme*Diagnosed	1.08	0.36	4.02	0.905	DDD
Abnormality of organ/organ-system	Abnormality of the Genitourinary System	Moderate	1.77	1.49	2.1	5.154e-11	DDD
Abnormality of organ/organ-system	Abnormality of the Genitourinary System	Very	1.82	1.25	2.59	0.001	DDD
Abnormality of organ/organ-system	Abnormality of the Genitourinary System	Extreme	0.9	0.42	1.71	0.765	DDD
Abnormality of organ/organ-system	Abnormality of the Genitourinary System	Diagnosis	1.12	1	1.26	0.052	DDD
Abnormality of organ/organ-system	Abnormality of the Genitourinary System	Moderate*Diagnosed	0.85	0.63	1.12	0.253	DDD
Abnormality of organ/organ-system	Abnormality of the Genitourinary System	Very*Diagnosed	0.94	0.49	1.76	0.848	DDD
Abnormality of organ/organ-system	Abnormality of the Genitourinary System	Extreme*Diagnosed	1.1	0.23	4.13	0.896	DDD
Abnormality of organ/organ-system	Abnormality of the Eye	Moderate	1.05	0.91	1.2	0.502	DDD
Abnormality of organ/organ-system	Abnormality of the Eye	Very	0.98	0.72	1.32	0.906	DDD
Abnormality of organ/organ-system	Abnormality of the Eye	Extreme	0.85	0.52	1.34	0.495	DDD
Abnormality of organ/organ-system	Abnormality of the Eye	Diagnosis	1.28	1.19	1.39	4.799e-10	DDD
Abnormality of organ/organ-system	Abnormality of the Eye	Moderate*Diagnosed	1	0.8	1.24	0.985	DDD
Abnormality of organ/organ-system	Abnormality of the Eye	Very*Diagnosed	0.98	0.58	1.66	0.946	DDD
Abnormality of organ/organ-system	Abnormality of the Eye	Extreme*Diagnosed	0.6	0.2	1.6	0.325	DDD
Abnormality of organ/organ-system	Abnormality of the Ear	Moderate	1.23	1.06	1.44	0.007	DDD
Abnormality of organ/organ-system	Abnormality of the Ear	Very	1.42	1.01	1.94	0.036	DDD
Abnormality of organ/organ-system	Abnormality of the Ear	Extreme	1.9	1.18	2.98	0.006	DDD
Abnormality of organ/organ-system	Abnormality of the Ear	Diagnosis	1.24	1.14	1.36	3.053e-06	DDD
Abnormality of organ/organ-system	Abnormality of the Ear	Moderate*Diagnosed	0.96	0.75	1.22	0.727	DDD
Abnormality of organ/organ-system	Abnormality of the Ear	Very*Diagnosed	0.84	0.47	1.49	0.563	DDD
Abnormality of organ/organ-system	Abnormality of the Ear	Extreme*Diagnosed	0.69	0.24	1.79	0.457	DDD
Abnormality of organ/organ-system	Abnormality of the Digestive System	Moderate	1.87	1.61	2.15	2.216e-17	DDD
Abnormality of organ/organ-system	Abnormality of the Digestive System	Very	2.28	1.68	3.06	8.946e-08	DDD
Abnormality of organ/organ-system	Abnormality of the Digestive System	Extreme	2.09	1.3	3.27	0.002	DDD
Abnormality of organ/organ-system	Abnormality of the Digestive System	Diagnosis	1.12	1.01	1.23	0.028	DDD
Abnormality of organ/organ-system	Abnormality of the Digestive System	Moderate*Diagnosed	0.87	0.68	1.1	0.238	DDD
Abnormality of organ/organ-system	Abnormality of the Digestive System	Very*Diagnosed	0.76	0.44	1.3	0.325	DDD
Abnormality of organ/organ-system	Abnormality of the Digestive System	Extreme*Diagnosed	0.94	0.34	2.41	0.895	DDD
Abnormality of organ/organ-system	Abnormality of the Cardiovascular System	Moderate	1.84	1.57	2.15	1.669e-14	DDD
Abnormality of organ/organ-system	Abnormality of the Cardiovascular System	Very	2.44	1.76	3.32	3.306e-08	DDD
Abnormality of organ/organ-system	Abnormality of the Cardiovascular System	Extreme	3.12	1.96	4.87	8.944e-07	DDD
Abnormality of organ/organ-system	Abnormality of the Cardiovascular System	Diagnosis	0.94	0.84	1.05	0.3	DDD
Abnormality of organ/organ-system	Abnormality of the Cardiovascular System	Moderate*Diagnosed	0.99	0.76	1.28	0.935	DDD
Abnormality of organ/organ-system	Abnormality of the Cardiovascular System	Very*Diagnosed	1.13	0.64	1.96	0.674	DDD
Abnormality of organ/organ-system	Abnormality of the Cardiovascular System	Extreme*Diagnosed	0.81	0.29	2.13	0.684	DDD
Abnormality of organ/organ-system	Abnormality of Prenatal Development or Birth	Moderate	3.13	2.48	3.92	2.02e-22	DDD
Abnormality of organ/organ-system	Abnormality of Prenatal Development or Birth	Very	8.67	6.08	12.2	3.577e-34	DDD
Abnormality of organ/organ-system	Abnormality of Prenatal Development or Birth	Extreme	7.83	4.54	12.95	1.051e-14	DDD
Abnormality of organ/organ-system	Abnormality of Prenatal Development or Birth	Diagnosis	1.13	0.93	1.38	0.205	DDD
Abnormality of organ/organ-system	Abnormality of Prenatal Development or Birth	Moderate*Diagnosed	0.76	0.52	1.11	0.154	DDD
Abnormality of organ/organ-system	Abnormality of Prenatal Development or Birth	Very*Diagnosed	0.43	0.21	0.85	0.019	DDD
Abnormality of organ/organ-system	Abnormality of Prenatal Development or Birth	Extreme*Diagnosed	1.7	0.61	4.54	0.296	DDD
Abnormality of organ/organ-system	Abnormality of Limbs	Moderate	1.17	1.02	1.33	0.02	DDD
Abnormality of organ/organ-system	Abnormality of Limbs	Very	1.39	1.04	1.85	0.024	DDD
Abnormality of organ/organ-system	Abnormality of Limbs	Extreme	0.71	0.43	1.13	0.166	DDD
Abnormality of organ/organ-system	Abnormality of Limbs	Diagnosis	1.2	1.11	1.3	3.793e-06	DDD
Abnormality of organ/organ-system	Abnormality of Limbs	Moderate*Diagnosed	0.94	0.76	1.17	0.58	DDD
Abnormality of organ/organ-system	Abnormality of Limbs	Very*Diagnosed	0.69	0.41	1.16	0.166	DDD
Abnormality of organ/organ-system	Abnormality of Limbs	Extreme*Diagnosed	1.27	0.48	3.25	0.622	DDD
Abnormality of organ/organ-system	Abnormality of Limbs	Moderate	1.28	1.06	1.53	0.008	100kGP
Abnormality of organ/organ-system	Abnormality of Limbs	Very	1.41	0.97	2	0.062	100kGP
Abnormality of organ/organ-system	Abnormality of Limbs	Extreme	1.19	0.62	2.15	0.58	100kGP
Abnormality of organ/organ-system	Abnormality of Limbs	Diagnosis	1.2	1.06	1.36	0.005	100kGP
Abnormality of organ/organ-system	Abnormality of Limbs	Moderate*Diagnosed	0.92	0.64	1.31	0.645	100kGP
Abnormality of organ/organ-system	Abnormality of Limbs	Very*Diagnosed	0.81	0.35	1.76	0.602	100kGP
Abnormality of organ/organ-system	Abnormality of Limbs	Extreme*Diagnosed	0.5	0.03	3.34	0.542	100kGP
Abnormality of organ/organ-system	Abnormality of the Nervous System	Moderate	1.14	0.96	1.35	0.138	100kGP
Abnormality of organ/organ-system	Abnormality of the Nervous System	Very	1.3	0.92	1.87	0.15	100kGP
Abnormality of organ/organ-system	Abnormality of the Nervous System	Extreme	1.11	0.64	2.02	0.708	100kGP
Abnormality of organ/organ-system	Abnormality of the Nervous System	Diagnosis	1.47	1.31	1.66	1.151e-10	100kGP
Abnormality of organ/organ-system	Abnormality of the Nervous System	Moderate*Diagnosed	1.02	0.71	1.49	0.896	100kGP
Abnormality of organ/organ-system	Abnormality of the Nervous System	Very*Diagnosed	0.64	0.3	1.46	0.269	100kGP
Abnormality of organ/organ-system	Abnormality of the Nervous System	Extreme*Diagnosed	0.65	0.13	4.89	0.632	100kGP
Abnormality of organ/organ-system	Abnormality of the Genitourinary System	Moderate	1.55	1.28	1.88	5.676e-06	100kGP
Abnormality of organ/organ-system	Abnormality of the Genitourinary System	Very	1.52	1.03	2.21	0.03	100kGP
Abnormality of organ/organ-system	Abnormality of the Genitourinary System	Extreme	2.1	1.14	3.69	0.013	100kGP
Abnormality of organ/organ-system	Abnormality of the Genitourinary System	Diagnosis	0.93	0.8	1.07	0.325	100kGP
Abnormality of organ/organ-system	Abnormality of the Genitourinary System	Moderate*Diagnosed	1.17	0.8	1.7	0.409	100kGP
Abnormality of organ/organ-system	Abnormality of the Genitourinary System	Very*Diagnosed	1.64	0.73	3.56	0.216	100kGP
Abnormality of organ/organ-system	Abnormality of the Genitourinary System	Extreme*Diagnosed	1.02	0.14	5.37	0.98	100kGP
Abnormality of organ/organ-system	Abnormality of the Head or Neck	Moderate	1.42	1.21	1.66	1.056e-05	100kGP
Abnormality of organ/organ-system	Abnormality of the Head or Neck	Very	1.55	1.13	2.11	0.006	100kGP
Abnormality of organ/organ-system	Abnormality of the Head or Neck	Extreme	0.87	0.5	1.49	0.628	100kGP
Abnormality of organ/organ-system	Abnormality of the Head or Neck	Diagnosis	1.59	1.43	1.76	2.518e-18	100kGP
Abnormality of organ/organ-system	Abnormality of the Head or Neck	Moderate*Diagnosed	0.74	0.54	1.01	0.056	100kGP
Abnormality of organ/organ-system	Abnormality of the Head or Neck	Very*Diagnosed	0.73	0.36	1.47	0.371	100kGP
Abnormality of organ/organ-system	Abnormality of the Head or Neck	Extreme*Diagnosed	0.89	0.16	4.45	0.888	100kGP
Abnormality of organ/organ-system	Abnormality of the Cardiovascular System	Moderate	1.7	1.42	2.03	9.263e-09	100kGP
Abnormality of organ/organ-system	Abnormality of the Cardiovascular System	Very	1.61	1.1	2.29	0.011	100kGP
Abnormality of organ/organ-system	Abnormality of the Cardiovascular System	Extreme	1	0.47	1.9	0.998	100kGP
Abnormality of organ/organ-system	Abnormality of the Cardiovascular System	Diagnosis	0.84	0.73	0.97	0.021	100kGP
Abnormality of organ/organ-system	Abnormality of the Cardiovascular System	Moderate*Diagnosed	1.19	0.83	1.71	0.338	100kGP
Abnormality of organ/organ-system	Abnormality of the Cardiovascular System	Very*Diagnosed	2.33	1.1	4.85	0.025	100kGP
Abnormality of organ/organ-system	Abnormality of the Cardiovascular System	Extreme*Diagnosed	4.53	0.79	24.05	0.073	100kGP
Abnormality of organ/organ-system	Abnormality of the Immune System	Moderate	1.15	0.91	1.44	0.243	100kGP
Abnormality of organ/organ-system	Abnormality of the Immune System	Very	1.25	0.77	1.94	0.338	100kGP
Abnormality of organ/organ-system	Abnormality of the Immune System	Extreme	0.58	0.17	1.42	0.294	100kGP
Abnormality of organ/organ-system	Abnormality of the Immune System	Diagnosis	0.85	0.72	1	0.059	100kGP
Abnormality of organ/organ-system	Abnormality of the Immune System	Moderate*Diagnosed	1.33	0.84	2.08	0.21	100kGP
Abnormality of organ/organ-system	Abnormality of the Immune System	Very*Diagnosed	1.04	0.33	2.8	0.941	100kGP
Abnormality of organ/organ-system	Abnormality of the Immune System	Extreme*Diagnosed	2.98	0.14	25	0.364	100kGP
Abnormality of organ/organ-system	Abnormality of the Eye	Moderate	1.18	0.99	1.41	0.062	100kGP
Abnormality of organ/organ-system	Abnormality of the Eye	Very	1.25	0.86	1.76	0.226	100kGP
Abnormality of organ/organ-system	Abnormality of the Eye	Extreme	1.08	0.57	1.93	0.792	100kGP
Abnormality of organ/organ-system	Abnormality of the Eye	Diagnosis	1.7	1.52	1.9	5.623e-20	100kGP
Abnormality of organ/organ-system	Abnormality of the Eye	Moderate*Diagnosed	0.73	0.52	1.03	0.075	100kGP
Abnormality of organ/organ-system	Abnormality of the Eye	Very*Diagnosed	0.6	0.27	1.29	0.206	100kGP
Abnormality of organ/organ-system	Abnormality of the Eye	Extreme*Diagnosed	0.77	0.1	4.02	0.765	100kGP
Abnormality of organ/organ-system	Abnormality of the Integument	Moderate	1.11	0.91	1.35	0.277	100kGP
Abnormality of organ/organ-system	Abnormality of the Integument	Very	1.15	0.76	1.68	0.491	100kGP
Abnormality of organ/organ-system	Abnormality of the Integument	Extreme	0.34	0.1	0.84	0.038	100kGP
Abnormality of organ/organ-system	Abnormality of the Integument	Diagnosis	1.21	1.06	1.37	0.004	100kGP
Abnormality of organ/organ-system	Abnormality of the Integument	Moderate*Diagnosed	1.11	0.77	1.6	0.566	100kGP
Abnormality of organ/organ-system	Abnormality of the Integument	Very*Diagnosed	1.25	0.54	2.73	0.591	100kGP
Abnormality of organ/organ-system	Abnormality of the Integument	Extreme*Diagnosed	8.93	1.38	58.13	0.018	100kGP
Abnormality of organ/organ-system	Abnormality of the Digestive System	Moderate	2.28	1.92	2.71	3.202e-21	100kGP
Abnormality of organ/organ-system	Abnormality of the Digestive System	Very	2.41	1.71	3.35	2.647e-07	100kGP
Abnormality of organ/organ-system	Abnormality of the Digestive System	Extreme	1.67	0.9	2.95	0.089	100kGP
Abnormality of organ/organ-system	Abnormality of the Digestive System	Diagnosis	1.06	0.92	1.21	0.401	100kGP
Abnormality of organ/organ-system	Abnormality of the Digestive System	Moderate*Diagnosed	0.73	0.51	1.04	0.083	100kGP
Abnormality of organ/organ-system	Abnormality of the Digestive System	Very*Diagnosed	1.23	0.59	2.51	0.577	100kGP
Abnormality of organ/organ-system	Abnormality of the Digestive System	Extreme*Diagnosed	2.05	0.37	10.41	0.385	100kGP
Abnormality of organ/organ-system	Abnormality of the Respiratory System	Moderate	2.36	1.89	2.93	1.702e-14	100kGP
Abnormality of organ/organ-system	Abnormality of the Respiratory System	Very	2.96	1.96	4.35	8.05e-08	100kGP
Abnormality of organ/organ-system	Abnormality of the Respiratory System	Extreme	2.13	0.97	4.16	0.039	100kGP
Abnormality of organ/organ-system	Abnormality of the Respiratory System	Diagnosis	1.2	1	1.44	0.048	100kGP
Abnormality of organ/organ-system	Abnormality of the Respiratory System	Moderate*Diagnosed	0.71	0.45	1.1	0.13	100kGP
Abnormality of organ/organ-system	Abnormality of the Respiratory System	Very*Diagnosed	0.93	0.38	2.13	0.873	100kGP
Abnormality of organ/organ-system	Abnormality of the Respiratory System	Extreme*Diagnosed	1.77	0.23	9.84	0.534	100kGP
Abnormality of organ/organ-system	Abnormality of the Ear	Moderate	1.33	1.07	1.63	0.008	100kGP
Abnormality of organ/organ-system	Abnormality of the Ear	Very	1.38	0.9	2.05	0.12	100kGP
Abnormality of organ/organ-system	Abnormality of the Ear	Extreme	1.17	0.53	2.27	0.672	100kGP
Abnormality of organ/organ-system	Abnormality of the Ear	Diagnosis	1.63	1.43	1.87	1.223e-12	100kGP
Abnormality of organ/organ-system	Abnormality of the Ear	Moderate*Diagnosed	0.7	0.47	1.04	0.081	100kGP
Abnormality of organ/organ-system	Abnormality of the Ear	Very*Diagnosed	0.92	0.39	2.07	0.85	100kGP
Abnormality of organ/organ-system	Abnormality of the Ear	Extreme*Diagnosed	1.31	0.17	7.27	0.766	100kGP
Abnormality of organ/organ-system	Abnormality of Prenatal Development or Birth	Moderate	4.61	3.69	5.74	2.869e-42	100kGP
Abnormality of organ/organ-system	Abnormality of Prenatal Development or Birth	Very	10.94	7.73	15.4	3.037e-42	100kGP
Abnormality of organ/organ-system	Abnormality of Prenatal Development or Birth	Extreme	15.26	8.88	26.06	1.97e-23	100kGP
Abnormality of organ/organ-system	Abnormality of Prenatal Development or Birth	Diagnosis	1.35	1.09	1.67	0.006	100kGP
Abnormality of organ/organ-system	Abnormality of Prenatal Development or Birth	Moderate*Diagnosed	0.87	0.58	1.31	0.515	100kGP
Abnormality of organ/organ-system	Abnormality of Prenatal Development or Birth	Very*Diagnosed	0.62	0.28	1.3	0.212	100kGP
Abnormality of organ/organ-system	Abnormality of Prenatal Development or Birth	Extreme*Diagnosed	1	0.2	5.55	0.999	100kGP
Abnormality of organ/organ-system	Abnormality of the Musculoskeletal System	Moderate	1.58	1.35	1.85	8.292e-09	100kGP
Abnormality of organ/organ-system	Abnormality of the Musculoskeletal System	Very	1.93	1.41	2.69	6.241e-05	100kGP
Abnormality of organ/organ-system	Abnormality of the Musculoskeletal System	Extreme	1.41	0.84	2.39	0.191	100kGP
Abnormality of organ/organ-system	Abnormality of the Musculoskeletal System	Diagnosis	1.6	1.45	1.78	4.057e-19	100kGP
Abnormality of organ/organ-system	Abnormality of the Musculoskeletal System	Moderate*Diagnosed	0.68	0.5	0.93	0.016	100kGP
Abnormality of organ/organ-system	Abnormality of the Musculoskeletal System	Very*Diagnosed	0.56	0.28	1.16	0.11	100kGP
Abnormality of organ/organ-system	Abnormality of the Musculoskeletal System	Extreme*Diagnosed	0.37	0.07	1.81	0.215	100kGP
Continuous clinical measure	DD ID numeric levels scale	Diagnosis	0.26	0.21	0.32	6.949e-19	DDD and 100kGP MA
Continuous clinical measure	DD ID numeric levels scale	Extreme	0.08	-0.23	0.39	0.609	DDD and 100kGP MA
Continuous clinical measure	DD ID numeric levels scale	Extreme*Diagnosed	-0.5	-1.22	0.22	0.176	DDD and 100kGP MA
Continuous clinical measure	DD ID numeric levels scale	Moderate	-0.02	-0.12	0.08	0.685	DDD and 100kGP MA
Continuous clinical measure	DD ID numeric levels scale	Moderate*Diagnosed	0.03	-0.14	0.2	0.744	DDD and 100kGP MA
Continuous clinical measure	DD ID numeric levels scale	Very	0.08	-0.14	0.3	0.453	DDD and 100kGP MA
Continuous clinical measure	DD ID numeric levels scale	Very*Diagnosed	0.05	-0.32	0.43	0.777	DDD and 100kGP MA
Continuous clinical measure	Z score birthweight	Diagnosis	-0.01	-0.04	0.02	0.572	DDD and 100kGP MA
Continuous clinical measure	Z score birthweight	Extreme	-0.41	-0.59	-0.22	1.505e-05	DDD and 100kGP MA
Continuous clinical measure	Z score birthweight	Extreme*Diagnosed	0.48	0.06	0.89	0.024	DDD and 100kGP MA
Continuous clinical measure	Z score birthweight	Moderate	-0.13	-0.18	-0.08	1.738e-06	DDD and 100kGP MA
Continuous clinical measure	Z score birthweight	Moderate*Diagnosed	0.04	-0.06	0.13	0.428	DDD and 100kGP MA
Continuous clinical measure	Z score birthweight	Very	-0.33	-0.45	-0.22	1.644e-08	DDD and 100kGP MA
Continuous clinical measure	Z score birthweight	Very*Diagnosed	0.37	0.15	0.6	0.001	DDD and 100kGP MA
Continuous clinical measure	Number of affected organ systems	Diagnosis	1.12	1.11	1.14	3.6071e-46	DDD and 100kGP MA
Continuous clinical measure	Number of affected organ systems	Extreme	1.21	1.11	1.31	1.115e-05	DDD and 100kGP MA
Continuous clinical measure	Number of affected organ systems	Extreme*Diagnosed	1.09	0.92	1.31	0.32	DDD and 100kGP MA
Continuous clinical measure	Number of affected organ systems	Moderate	1.22	1.19	1.25	9.767e-54	DDD and 100kGP MA
Continuous clinical measure	Number of affected organ systems	Moderate*Diagnosed	0.96	0.92	1	0.039	DDD and 100kGP MA
Continuous clinical measure	Number of affected organ systems	Very	1.35	1.28	1.42	8.9303e-30	DDD and 100kGP MA
Continuous clinical measure	Number of affected organ systems	Very*Diagnosed	0.94	0.85	1.03	0.18825	DDD and 100kGP MA
Continuous clinical measure	Number of affected organ systems	Moderate	1.17	1.13	1.2	4.84e-24	DDD
Continuous clinical measure	Number of affected organ systems	Very	1.27	1.19	1.35	6.04e-13	DDD
Continuous clinical measure	Number of affected organ systems	Extreme	1.17	1.06	1.29	0.00217	DDD
Continuous clinical measure	Number of affected organ systems	Diagnosis	1.11	1.09	1.13	1.7e-27	DDD
Continuous clinical measure	Number of affected organ systems	Moderate*Diagnosed	0.97	0.92	1.01	0.158	DDD
Continuous clinical measure	Number of affected organ systems	Very*Diagnosed	0.96	0.86	1.07	0.461	DDD
Continuous clinical measure	Number of affected organ systems	Extreme*Diagnosed	1.09	0.89	1.32	0.402	DDD
Continuous clinical measure	Severity of ID/DD	Moderate	-0.02	-0.14	0.1	0.743	DDD
Continuous clinical measure	Severity of ID/DD	Very	-0.04	-0.3	0.22	0.775	DDD
Continuous clinical measure	Severity of ID/DD	Extreme	0.23	-0.13	0.59	0.215	DDD
Continuous clinical measure	Severity of ID/DD	Diagnosis	0.24	0.18	0.3	2.681e-13	DDD
Continuous clinical measure	Severity of ID/DD	Moderate*Diagnosed	0.05	-0.14	0.23	0.608	DDD
Continuous clinical measure	Severity of ID/DD	Very*Diagnosed	0.21	-0.19	0.62	0.3	DDD
Continuous clinical measure	Severity of ID/DD	Extreme*Diagnosed	-0.4	-1.22	0.42	0.341	DDD
Continuous clinical measure	Z score birthweight	Moderate	-0.13	-0.19	-0.06	0.0001248	DDD
Continuous clinical measure	Z score birthweight	Very	-0.26	-0.41	-0.12	0.0004619	DDD
Continuous clinical measure	Z score birthweight	Extreme	-0.4	-0.63	-0.16	0.0008486	DDD
Continuous clinical measure	Z score birthweight	Diagnosis	0.01	-0.03	0.05	0.711	DDD
Continuous clinical measure	Z score birthweight	Moderate*Diagnosed	0.07	-0.04	0.18	0.208	DDD
Continuous clinical measure	Z score birthweight	Very*Diagnosed	0.19	-0.07	0.46	0.153	DDD
Continuous clinical measure	Z score birthweight	Extreme*Diagnosed	0.64	0.18	1.1	0.007	DDD
Continuous clinical measure	Number of affected organ systems	Moderate	1.36	1.28	1.4	1.65e-36	100kGP
Continuous clinical measure	Number of affected organ systems	Very	1.51	1.38	1.64	1.16e-20	100kGP
Continuous clinical measure	Number of affected organ systems	Extreme	1.29	1.11	1.5	0.000903	100kGP
Continuous clinical measure	Number of affected organ systems	Diagnosis	1.17	1.13	1.21	4.12e-22	100kGP
Continuous clinical measure	Number of affected organ systems	Moderate*Diagnosed	0.93	0.85	1.01	0.0862	100kGP
Continuous clinical measure	Number of affected organ systems	Very*Diagnosed	0.88	0.72	1.06	0.18	100kGP
Continuous clinical measure	Number of affected organ systems	Extreme*Diagnosed	1.13	0.73	1.7	0.579	100kGP
Continuous clinical measure	DD ID numeric levels scale	Moderate	-0.03	-0.25	0.2	0.804	100kGP
Continuous clinical measure	DD ID numeric levels scale	Very	0.39	-0.02	0.8	0.064	100kGP
Continuous clinical measure	DD ID numeric levels scale	Extreme	-0.35	-0.96	0.27	0.271	100kGP
Continuous clinical measure	DD ID numeric levels scale	Diagnosis	0.38	0.24	0.52	1.434e-07	100kGP
Continuous clinical measure	DD ID numeric levels scale	Moderate*Diagnosed	-0.08	-0.51	0.35	0.715	100kGP
Continuous clinical measure	DD ID numeric levels scale	Very*Diagnosed	-0.86	-1.82	0.11	0.083	100kGP
Continuous clinical measure	DD ID numeric levels scale	Extreme*Diagnosed	-0.83	-2.34	0.68	0.28	100kGP
Continuous clinical measure	Z score birthweight	Moderate	-0.13	-0.22	-0.04	0.004	100kGP
Continuous clinical measure	Z score birthweight	Very	-0.44	-0.63	-0.26	3.104e-06	100kGP
Continuous clinical measure	Z score birthweight	Extreme	-0.43	-0.74	-0.13	0.006	100kGP
Continuous clinical measure	Z score birthweight	Diagnosis	-0.05	-0.11	0.01	0.11	100kGP
Continuous clinical measure	Z score birthweight	Moderate*Diagnosed	-0.05	-0.23	0.13	0.567	100kGP
Continuous clinical measure	Z score birthweight	Very*Diagnosed	0.86	0.43	1.29	9.262e-05	100kGP
Continuous clinical measure	Z score birthweight	Extreme*Diagnosed	-0.16	-1.06	0.75	0.735	100kGP

## Sheet: Table S4
Table S4: Association between gestational duration and selected phenotypes. Table shows the effect size estimate, 95% confidence interval, and p-value for association between each phenotypic outcome and gestational duration (in weeks, standardised to mean=0, sd=1). The effect column gives the odds ratio from the logistic regression for antenatal phenotypes, medically-relevant HPO terms, and terms…
Phenotypic Category	Outcome	Effect	CI Lower	CI Upper	P Value
Antenatal	Abnormal Scan	0.65	0.63	0.67	2.82e-119
Antenatal	Maternal Diabetes	0.71	0.68	0.76	2.17e-32
Antenatal	Multiple Pregnancy	0.48	0.46	0.51	3.26e-173
Antenatal	History of Pregnancy Loss	0.87	0.84	0.9	2.15e-15
Abnormality of organ/organ-system	Limbs	0.94	0.91	0.97	3.06e-05
Abnormality of organ/organ-system	Prenatal Development or Birth	0.57	0.55	0.59	5.99e-164
Abnormality of organ/organ-system	Cardiovascular System	0.78	0.75	0.8	1.38e-52
Abnormality of organ/organ-system	Digestive System	0.78	0.75	0.8	5.2e-60
Abnormality of organ/organ-system	Ear	0.93	0.9	0.96	3.52e-05
Abnormality of organ/organ-system	Eye	1	0.97	1.03	0.959
Abnormality of organ/organ-system	Genitourinary System	0.83	0.8	0.86	2.86e-26
Abnormality of organ/organ-system	Head or Neck	0.92	0.9	0.95	3.92e-08
Abnormality of organ/organ-system	Immune System	0.93	0.88	0.97	0.001
Abnormality of organ/organ-system	Integument	0.97	0.94	1	0.082
Abnormality of organ/organ-system	Musculoskeletal	0.92	0.89	0.94	1.6e-09
Abnormality of organ/organ-system	Nervous System	1.06	1.02	1.09	0.002
Abnormality of organ/organ-system	Respiratory System	0.76	0.73	0.79	7.75e-43
Medically-relevant HPO	Abnormal vocalization or speech	1.09	1.05	1.12	3.59e-07
Medically-relevant HPO	Any craniofacial cleft	0.92	0.86	0.99	0.034
Medically-relevant HPO	Any language impairment	1.08	1.04	1.12	6.25e-06
Medically-relevant HPO	Atypical behaviour	1.08	1.05	1.12	3.91e-06
Medically-relevant HPO	Hearing impairment	0.91	0.87	0.96	0.000269
Medically-relevant HPO	Hypotonia	1.09	1.04	1.14	0.000325
Medically-relevant HPO	Macrocephaly	1.01	0.95	1.07	0.779
Medically-relevant HPO	Microcephaly	0.98	0.94	1.01	0.202
Medically-relevant HPO	Seizures	1.12	1.08	1.16	1.48e-08
Medically-relevant HPO	Short stature	0.77	0.74	0.8	1.97e-43
Medically-relevant HPO	Visual impairment	1.1	1.02	1.19	0.013
Continuous clinical measure	Severity of ID/DD	0.01	-0.02	0.04	0.522
Continuous clinical measure	Birthweight Z-score	0.06	0.05	0.08	3.81e-15
Continuous clinical measure	Number of affected organ systems	0.93	0.92	0.94	4.39e-99

## Sheet: Table S5
Table S5: Association between gestational duration and selected phenotypes accounting for genetic diagnosis. Table shows the effect size estimate, 95% confidence interval, and p-value for association between each phenotypic outcome and predictor. Gestational duration was measured in weeks and standardised to mean=0, sd=1 in each cohort before meta-analysis. The effect column gives the odds ratio …
Phenotypic Category	Outcome	Predictor	Odds Ratio	CI Lower	CI Upper	P Value
Antenatal	Abnormal Scan	Diagnosis	0.96	0.88	1.05	0.423
Antenatal	Abnormal Scan	Gestational Duration	0.65	0.62	0.67	1.74e-85
Antenatal	Abnormal Scan	Gestational Duration*Diagnosed	1.02	0.94	1.11	0.614
Antenatal	Maternal Diabetes	Diagnosis	0.72	0.61	0.85	8.32e-05
Antenatal	Maternal Diabetes	Gestational Duration	0.75	0.7	0.8	5.83e-19
Antenatal	Maternal Diabetes	Gestational Duration*Diagnosed	0.88	0.77	1	0.049
Antenatal	Multiple Pregnancy	Diagnosis	0.79	0.65	0.97	0.022
Antenatal	Multiple Pregnancy	Gestational Duration	0.51	0.48	0.54	2.12e-107
Antenatal	Multiple Pregnancy	Gestational Duration*Diagnosed	0.83	0.74	0.93	0.001
Antenatal	History of Pregnancy Loss	Diagnosis	0.9	0.84	0.98	0.011
Antenatal	History of Pregnancy Loss	Gestational Duration	0.89	0.85	0.92	1.34e-08
Antenatal	History of Pregnancy Loss	Gestational Duration*Diagnosed	0.95	0.88	1.02	0.148
Abnormality of organ/organ-system	Limbs	Diagnosis	1.19	1.12	1.26	3.6e-08
Abnormality of organ/organ-system	Limbs	Gestational Duration	0.93	0.9	0.96	4.84e-05
Abnormality of organ/organ-system	Limbs	Gestational Duration*Diagnosed	1.01	0.95	1.08	0.744
Abnormality of organ/organ-system	Prenatal Development or Birth	Diagnosis	1.18	1.04	1.33	0.012
Abnormality of organ/organ-system	Prenatal Development or Birth	Gestational Duration	0.56	0.53	0.58	1.69e-127
Abnormality of organ/organ-system	Prenatal Development or Birth	Gestational Duration*Diagnosed	1.04	0.95	1.15	0.362
Abnormality of organ/organ-system	Cardiovascular System	Diagnosis	0.93	0.86	1.01	0.072
Abnormality of organ/organ-system	Cardiovascular System	Gestational Duration	0.79	0.76	0.82	6.24e-33
Abnormality of organ/organ-system	Cardiovascular System	Gestational Duration*Diagnosed	0.95	0.88	1.02	0.145
Abnormality of organ/organ-system	Digestive System	Diagnosis	1.08	1	1.16	0.044
Abnormality of organ/organ-system	Digestive System	Gestational Duration	0.76	0.73	0.79	5.7e-49
Abnormality of organ/organ-system	Digestive System	Gestational Duration*Diagnosed	1.05	0.98	1.12	0.183
Abnormality of organ/organ-system	Ear	Diagnosis	1.33	1.24	1.42	2.58e-15
Abnormality of organ/organ-system	Ear	Gestational Duration	0.91	0.87	0.95	2.33e-06
Abnormality of organ/organ-system	Ear	Gestational Duration*Diagnosed	1.06	0.99	1.14	0.112
Abnormality of organ/organ-system	Eye	Diagnosis	1.38	1.3	1.46	7.01e-26
Abnormality of organ/organ-system	Eye	Gestational Duration	0.98	0.94	1.01	0.184
Abnormality of organ/organ-system	Eye	Gestational Duration*Diagnosed	1.03	0.97	1.1	0.314
Abnormality of organ/organ-system	Genitourinary System	Diagnosis	1.04	0.96	1.13	0.318
Abnormality of organ/organ-system	Genitourinary System	Gestational Duration	0.84	0.81	0.88	8.91e-16
Abnormality of organ/organ-system	Genitourinary System	Gestational Duration*Diagnosed	0.93	0.86	1	0.055
Abnormality of organ/organ-system	Head or Neck	Diagnosis	1.51	1.42	1.6	1.43e-40
Abnormality of organ/organ-system	Head or Neck	Gestational Duration	0.9	0.87	0.93	3.33e-09
Abnormality of organ/organ-system	Head or Neck	Gestational Duration*Diagnosed	1.03	0.96	1.1	0.438
Abnormality of organ/organ-system	Immune System	Diagnosis	0.99	0.9	1.1	0.879
Abnormality of organ/organ-system	Immune System	Gestational Duration	0.95	0.9	1	0.072
Abnormality of organ/organ-system	Immune System	Gestational Duration*Diagnosed	0.92	0.83	1.01	0.087
Abnormality of organ/organ-system	Integument	Diagnosis	1.25	1.17	1.33	5.87e-12
Abnormality of organ/organ-system	Integument	Gestational Duration	0.99	0.95	1.02	0.477
Abnormality of organ/organ-system	Integument	Gestational Duration*Diagnosed	0.94	0.88	1	0.047
Abnormality of organ/organ-system	Musculoskeletal	Diagnosis	1.39	1.31	1.48	9.39e-28
Abnormality of organ/organ-system	Musculoskeletal	Gestational Duration	0.89	0.86	0.92	2.78e-11
Abnormality of organ/organ-system	Musculoskeletal	Gestational Duration*Diagnosed	1.05	0.99	1.12	0.13
Abnormality of organ/organ-system	Nervous System	Diagnosis	1.52	1.41	1.65	3.94e-25
Abnormality of organ/organ-system	Nervous System	Gestational Duration	1.03	0.99	1.07	0.169
Abnormality of organ/organ-system	Nervous System	Gestational Duration*Diagnosed	1.05	0.97	1.14	0.227
Abnormality of organ/organ-system	Respiratory System	Diagnosis	1.06	0.96	1.17	0.28
Abnormality of organ/organ-system	Respiratory System	Gestational Duration	0.75	0.72	0.78	2.03e-34
Abnormality of organ/organ-system	Respiratory System	Gestational Duration*Diagnosed	1.03	0.94	1.13	0.512
Medically-relevant HPO	Abnormality vocalization or speech	Diagnosis	1.19	1.12	1.27	1.03e-07
Medically-relevant HPO	Abnormality vocalization or speech	Gestational Duration	1.07	1.03	1.11	0.001
Medically-relevant HPO	Abnormality vocalization or speech	Gestational Duration*Diagnosed	1.01	0.94	1.08	0.797
Medically-relevant HPO	Any craniofacial cleft	Diagnosis	1.18	1	1.39	0.045
Medically-relevant HPO	Any craniofacial cleft	Gestational Duration	0.91	0.83	0.99	0.038
Medically-relevant HPO	Any craniofacial cleft	Gestational Duration*Diagnosed	1.01	0.86	1.19	0.9
Medically-relevant HPO	Any language impairment	Diagnosis	1.2	1.13	1.28	2.25e-08
Medically-relevant HPO	Any language impairment	Gestational Duration	1.07	1.03	1.11	0.000378
Medically-relevant HPO	Any language impairment	Gestational Duration*Diagnosed	1	0.93	1.08	0.967
Medically-relevant HPO	Atypical behaviour	Diagnosis	0.86	0.8	0.92	8.64e-06
Medically-relevant HPO	Atypical behaviour	Gestational Duration	1.1	1.06	1.14	3.49e-06
Medically-relevant HPO	Atypical behaviour	Gestational Duration*Diagnosed	0.97	0.9	1.05	0.477
Medically-relevant HPO	Hearing impairment	Diagnosis	1.28	1.16	1.42	1.16e-06
Medically-relevant HPO	Hearing impairment	Gestational Duration	0.91	0.86	0.96	0.001
Medically-relevant HPO	Hearing impairment	Gestational Duration*Diagnosed	1	0.91	1.11	0.968
Medically-relevant HPO	Hypotonia	Diagnosis	1.62	1.49	1.77	5.28e-27
Medically-relevant HPO	Hypotonia	Gestational Duration	1.05	1	1.12	0.073
Medically-relevant HPO	Hypotonia	Gestational Duration*Diagnosed	1	0.91	1.1	0.959
Medically-relevant HPO	Macrocephaly	Diagnosis	1.35	1.19	1.53	1.87e-06
Medically-relevant HPO	Macrocephaly	Gestational Duration	1.01	0.94	1.09	0.722
Medically-relevant HPO	Macrocephaly	Gestational Duration*Diagnosed	0.95	0.84	1.08	0.46
Medically-relevant HPO	Microcephaly	Diagnosis	1.32	1.22	1.42	1.29e-12
Medically-relevant HPO	Microcephaly	Gestational Duration	0.95	0.91	1	0.051
Medically-relevant HPO	Microcephaly	Gestational Duration*Diagnosed	1.02	0.94	1.11	0.578
Medically-relevant HPO	Seizures	Diagnosis	1.22	1.13	1.31	1.07e-07
Medically-relevant HPO	Seizures	Gestational Duration	1.11	1.06	1.16	1.01e-05
Medically-relevant HPO	Seizures	Gestational Duration*Diagnosed	1.01	0.93	1.09	0.859
Medically-relevant HPO	Short stature	Diagnosis	1.19	1.09	1.31	0.000196
Medically-relevant HPO	Short stature	Gestational Duration	0.74	0.71	0.77	4.51e-38
Medically-relevant HPO	Short stature	Gestational Duration*Diagnosed	1.07	0.99	1.17	0.104
Medically-relevant HPO	Visual impairment	Diagnosis	1.3	1.13	1.51	0.000415
Medically-relevant HPO	Visual impairment	Gestational Duration	1.09	0.99	1.2	0.067
Medically-relevant HPO	Visual impairment	Gestational Duration*Diagnosed	1.01	0.86	1.2	0.885
Continuous clinical measure	Severity of ID/DD	Diagnosis	0.26	0.21	0.32	1.36e-21
Continuous clinical measure	Severity of ID/DD	Gestational Duration	0	-0.03	0.03	0.956
Continuous clinical measure	Severity of ID/DD	Gestational Duration*Diagnosed	0	-0.05	0.06	0.93
Continuous clinical measure	Z score birthweight	Diagnosis	0.01	-0.02	0.04	0.663
Continuous clinical measure	Z score birthweight	Gestational Duration	0.07	0.05	0.09	1.48e-14
Continuous clinical measure	Z score birthweight	Gestational Duration*Diagnosed	-0.04	-0.08	-0.01	0.007
Continuous clinical measure	Number of affected organ systems	Diagnosis	1.12	1.1	1.13	8.55e-51
Continuous clinical measure	Number of affected organ systems	Gestational Duration	0.92	0.92	0.93	1.89e-83
Continuous clinical measure	Number of affected organ systems	Gestational Duration*Diagnosed	1.01	0.99	1.02	0.385

## Sheet: Table S6
Table S6: Results from Kaplan Meier survival analysis comparing age at developmental milestone attainment across gestational age groups. Table includes number of probands with data on milestone attainment and the median time taken to attain the developmental milestone for each gestational age group. A log rank test was performed to compare survival curves across gestational age groups, the χ2 and…
Milestone	Group	N	Median Time to Attainment* (95% CI)	Log-rank test χ2	Log-rank Test p-value
Social Smile	Term	4775	8 (8-8)	96.8	<2.00E-16
	Moderately Preterm	712	10 (9-10)
	Very Preterm	114	12 (10-13)
	Extremely Preterm	28	16 (16-26)
Sitting Independently	Term	7514	10 [10;10]	48.3	2e-10
	Moderately Preterm	1192	11 [11;11]
	Very Preterm	166	12 [12;12]
	Extremely Preterm	56	13 [12;18]
Walking Independently	Term	9855	22 (22-22)	25	2e-05
	Moderately Preterm	1539	22 (22-23)
	Very Preterm	240	30 (30-30)
	Extremely Preterm	92	30 (30-48)
First Words	Term	8002	30 (30-30)	15.2	0.002
	Moderately Preterm	1243	30 (30-30)
	Very Preterm	205	30 (30-36)
	Extremely Preterm	78	48 (36 - NA†)
* Time is reported in months for all developmental milestones, with the exception of social smile which is reported in weeks. † Unable to estimate upper bound of 95% confidence interval insufficient extremely preterm probands attained the milestone, first words, before the end of the assessment period

## Sheet: Table S7
Table S7: Cox proportional hazards regression results for each developmental milestone. Table shows the hazards ratio, 95% confidence interval, and p-value for the predictors: gestational age group, molecular diagnosis and an interaction between gestataional age group and molecular diagnosis. The comparison group for each gestational age group is term probands and the hazards ratio for "molecular…
Developmental Milestone	Predictor	Hazard Ratio	95% CI (HR)	P-Value
Social Smile	Moderately Preterm	0.7305	[0.66; 0.81]	1.45e-09
	Very Preterm	0.6466	[0.50; 0.83]	0.00057
	Extremely Preterm	0.4587	[0.29; 0.72]	0.000718
	Molecular Diagnosis	0.9402	[0.89; 0.10]	0.03915
	Moderately Preterm*Diagnosed	0.9461	[0.80; 1.12]	0.517336
	Very Preterm*Diagnosed	0.9845	[0.66; 1.47]	0.939406
	Extremely Preterm*Diagnosed	1.2925	[0.54; 3.08]	0.562673
Sitting Independently	Moderately Preterm	0.8665	[0.80; 0.94]	0.000585
	Very Preterm	0.6429	[0.52; 0.79]	2.85e-05
	Extremely Preterm	0.4686	[0.33; 0.66]	1.09e-05
	Molecular Diagnosis	0.7863	[0.75; 0.83]	< 2.00E-16
	Moderately Preterm*Diagnosed	0.9991	[0.87; 1.14]	0.989124
	Very Preterm*Diagnosed	1.3008	[0.92; 1.85]	0.140841
	Extremely Preterm*Diagnosed	1.931	[1.03; 3.61]	0.038907
Walking Independently	Moderately Preterm	0.9637	[0.89; 1.04]	0.3387
	Very Preterm	0.8175	[0.69; 0.97]	0.0241
	Extremely Preterm	0.4963	[0.37; 0.66]	1.39e-06
	Molecular Diagnosis	0.6947	[0.66; 0.73]	< 2.00E-16
	Moderately Preterm*Diagnosed	1.0553	[0.93; 1.20]	0.4157
	Very Preterm*Diagnosed	0.8746	[0.62; 1.23]	0.4358
	Extremely Preterm*Diagnosed	1.7119	[1.01; 2.89]	0.0442
First Words	Moderately Preterm	1.059	[0.97; 1.16]	0.215843
	Very Preterm	1.0756	[0.88; 1.32]	0.47759
	Extremely Preterm	0.4902	[0.34; 0.71]	0.000173
	Molecular Diagnosis	0.7268	[0.69; 0.77]	< 2.00E-16
	Moderately Preterm*Diagnosed	0.8963	[0.77; 1.05]	0.174264
	Very Preterm*Diagnosed	0.7957	[0.53; 1.19]	0.260885
	Extremely Preterm*Diagnosed	1.3221	[0.67; 2.61]	0.419895

## Sheet: Table S8
Table S8: Results from logistic regression analysis to test for association between diagnostic mutations in 44 selected genes and premature birth. CI: confidence interval.
Gene Name	Odds Ratio	95% CI	P Value
ADNP	0.38	[0.09;1.02]	0.100
ANKRD11	0.74	[0.41;1.25]	0.297
ARID1B	0.54	[0.24;1.05]	0.096
ASXL3	0.15	[0.01;0.69]	0.062
CACNA1A	0.18	[0.01;0.85]	0.095
CDK13	1.67	[0.62;3.85]	0.261
COL1A1	0.91	[0.35;1.98]	0.828
CREBBP	1.11	[0.42;2.46]	0.808
CTNNB1	0.46	[0.11;1.27]	0.199
DDX3X	1.13	[0.58;2.01]	0.698
DYNC1H1	0.48	[0.08;1.58]	0.310
DYRK1A	1.28	[0.59;2.50]	0.498
EFTUD2	0.99	[0.29;2.54]	0.983
EHMT1	1.21	[0.46;2.70]	0.662
EP300	2.74	[1.38;5.11]	0.002
FOXG1	1.61	[0.60;3.67]	0.299
FOXP1	0.72	[0.22;1.80]	0.534
GATAD2B	0.89	[0.26;2.26]	0.826
GRIN2B	0.63	[0.19;1.57]	0.385
IQSEC2	0.76	[0.23;1.91]	0.607
KAT6A	0.37	[0.06;1.21]	0.171
KAT6B	1.49	[0.55;3.37]	0.381
KCNQ2	1	[0.38;2.19]	0.998
KMT2A	1.94	[1.19;3.05]	0.006
MECP2	0.1	[0.01;0.45]	0.022
MED13L	0.65	[0.25;1.40]	0.323
NF1	2.4	[1.10;4.79]	0.018
NSD1	2.24	[0.94;4.78]	0.050
PKD1	1.51	[0.61;3.24]	0.327
POGZ	0.62	[0.15;1.75]	0.436
PPP2R5D	0.22	[0.01;1.03]	0.138
PTPN11	0.86	[0.29;1.98]	0.742
PURA	0.2	[0.01;0.91]	0.107
SATB2	1.18	[0.44;2.62]	0.711
SCN2A	0.33	[0.05;1.08]	0.129
SETD5	1.64	[0.80;3.06]	0.144
STXBP1	0.51	[0.12;1.41]	0.264
SYNGAP1	0.67	[0.23;1.52]	0.387
TBL1XR1	0.95	[0.28;2.44]	0.929
TCF4	0.9	[0.31;2.10]	0.828
TRIO	0.67	[0.16;1.87]	0.503
TRIP12	0.46	[0.07;1.53]	0.287
TUBA1A	1.24	[0.42;2.96]	0.663
WDR45	0.99	[0.29;2.54]	0.983

## Sheet: Table S9
Table S9: Results from logistic regression analysis to test for association between diagnostic mutations in selected genes and premature birth, restricting to diagnostic mutations that were clinically confirmed. CI: confidence interval.
Gene Name	Odds Ratio	95% CI	P Value
ADNP	0.3	[0.05;0.96]	0.094
ANKRD11	0.83	[0.44;1.42]	0.52
ARID1B	0.16	[0.03;0.50]	0.01
ASXL3	0.17	[0.01;0.77]	0.077
COL1A1	1.18	[0.45;2.62]	0.705
CREBBP	1.26	[0.47;2.80]	0.61
CTNNB1	0.35	[0.06;1.15]	0.15
DDX3X	1.08	[0.52;2.01]	0.826
DYRK1A	1.2	[0.52;2.41]	0.635
EHMT1	1.34	[0.50;2.99]	0.517
EP300	3.36	[1.67;6.41]	0
FOXP1	0.59	[0.14;1.64]	0.38
GATAD2B	0.76	[0.18;2.17]	0.66
GRIN2B	0.65	[0.20;1.62]	0.419
IQSEC2	0.92	[0.27;2.33]	0.874
KAT6A	0.44	[0.07;1.47]	0.265
KAT6B	1.66	[0.61;3.80]	0.267
KCNQ2	0.93	[0.32;2.17]	0.881
KMT2A	2.01	[1.20;3.23]	0.005
MECP2	0.13	[0.01;0.58]	0.041
MED13L	0.64	[0.22;1.45]	0.334
NF1	2.22	[0.93;4.73]	0.051
NSD1	2.52	[1.05;5.47]	0.026
PKD1	1.06	[0.31;2.73]	0.915
PPP2R5D	0.23	[0.01;1.07]	0.147
PTPN11	0.91	[0.31;2.11]	0.837
PURA	0.23	[0.01;1.07]	0.147
SATB2	1.34	[0.50;2.99]	0.517
SCN2A	0.39	[0.06;1.29]	0.199
SETD5	1.73	[0.82;3.34]	0.122
STXBP1	0.56	[0.13;1.55]	0.33
SYNGAP1	0.57	[0.17;1.41]	0.284
TBL1XR1	1.02	[0.30;2.62]	0.969
TCF4	0.59	[0.14;1.64]	0.38

[truncated: 8 more sheets: Table S10, Table S11, Table S12, Table S13, Table S14, Table S15, Table S16, Table S17]
